# Supplementary material for: A Five-Genes Based Diagnostic Signature for Sepsis-Induced ARDS
Source: Pathol Oncol Res. 2021 Jul 29;27:580801. doi: 10.3389/pore.2021.580801 (PMC8357742; doi:10.3389/pore.2021.580801)
Supplement: Supplementary file 2 [file Table2.xlsx]

## Sheet: GO
ONTOLOGY	ID	Description	GeneRatio	BgRatio	pvalue	p.adjust	qvalue	geneID	Count
BP	GO:0006613	cotranslational protein targeting to membrane	18/221	96/17653	1.64e-16	4.75e-13	4.37e-13	SRP9/SSR1/RPL5/RPS27A/RPS23/RPL37A/RPL15/RPS15A/RPL7/RPS24/RPL18/TRAM1/RPS17/RPL19/RPL26/RPS10/RPL27A/RPL27	18
BP	GO:0006612	protein targeting to membrane	21/221	182/17653	1.25e-14	1.47e-11	1.35e-11	FYN/SRP9/SSR1/RPL5/RPS27A/RPS23/RPL37A/RPL15/PRNP/RPS15A/SDCBP/RPL7/RPS24/RPL18/TRAM1/RPS17/RPL19/RPL26/RPS10/RPL27A/RPL27	21
BP	GO:0072599	establishment of protein localization to endoplasmic reticulum	17/221	105/17653	1.52e-14	1.47e-11	1.35e-11	SRP9/RPL5/RPS27A/RPS23/RPL37A/RPL15/RPS15A/RPL7/RAB10/RPS24/RPL18/RPS17/RPL19/RPL26/RPS10/RPL27A/RPL27	17
BP	GO:0006614	SRP-dependent cotranslational protein targeting to membrane	16/221	91/17653	2.4e-14	1.74e-11	1.6e-11	SRP9/RPL5/RPS27A/RPS23/RPL37A/RPL15/RPS15A/RPL7/RPS24/RPL18/RPS17/RPL19/RPL26/RPS10/RPL27A/RPL27	16
BP	GO:0070972	protein localization to endoplasmic reticulum	18/221	131/17653	4.85e-14	2.08e-11	1.91e-11	SRP9/RTN4/RPL5/RPS27A/RPS23/RPL37A/RPL15/RPS15A/RPL7/RAB10/RPS24/RPL18/RPS17/RPL19/RPL26/RPS10/RPL27A/RPL27	18
BP	GO:0006413	translational initiation	21/221	195/17653	5.02e-14	2.08e-11	1.91e-11	CCL5/PAIP2/PABPC1/RPL5/EIF3E/EIF4A2/RPS27A/RPS23/RPL37A/RPL15/RPS15A/RPL7/RPS24/RPL18/EIF4G2/RPS17/RPL19/RPL26/RPS10/RPL27A/RPL27	21
BP	GO:0090150	establishment of protein localization to membrane	25/221	296/17653	5.03e-14	2.08e-11	1.91e-11	FYN/SRP9/SSR1/RPL5/RPS27A/RPS23/TOMM7/RPL37A/RPL15/GZMB/PRNP/RPS15A/HSP90AA1/SDCBP/RPL7/RAB10/RPS24/RPL18/TRAM1/RPS17/RPL19/RPL26/RPS10/RPL27A/RPL27	25
BP	GO:0045047	protein targeting to ER	16/221	101/17653	1.32e-13	4.77e-11	4.39e-11	SRP9/RPL5/RPS27A/RPS23/RPL37A/RPL15/RPS15A/RPL7/RPS24/RPL18/RPS17/RPL19/RPL26/RPS10/RPL27A/RPL27	16
BP	GO:0000184	nuclear-transcribed mRNA catabolic process, nonsense-mediated decay	17/221	120/17653	1.5e-13	4.81e-11	4.42e-11	PABPC1/RPL5/EIF3E/RPS27A/RPS23/RPL37A/RPL15/RPS15A/RPL7/RPS24/RPL18/RPS17/RPL19/RPL26/RPS10/RPL27A/RPL27	17
BP	GO:0000956	nuclear-transcribed mRNA catabolic process	19/221	209/17653	1.73e-11	5.01e-09	4.61e-09	PABPC1/RPL5/EIF3E/EIF4A2/RPS27A/RPS23/RPL37A/RPL15/RPS15A/ZFP36L1/RPL7/RPS24/RPL18/RPS17/RPL19/RPL26/RPS10/RPL27A/RPL27	19
BP	GO:0019083	viral transcription	16/221	176/17653	7.24e-10	1.91e-07	1.75e-07	CCL5/RPL5/RPS27A/RPS23/RPL37A/RPL15/RPS15A/RPL7/RPS24/RPL18/RPS17/RPL19/RPL26/RPS10/RPL27A/RPL27	16
BP	GO:0019080	viral gene expression	16/221	190/17653	2.23e-09	5.37e-07	4.94e-07	CCL5/RPL5/RPS27A/RPS23/RPL37A/RPL15/RPS15A/RPL7/RPS24/RPL18/RPS17/RPL19/RPL26/RPS10/RPL27A/RPL27	16
BP	GO:0006605	protein targeting	23/221	419/17653	3.12e-09	6.94e-07	6.38e-07	FYN/SRP9/SSR1/RPL5/RPS27A/RPS23/TOMM7/RPL37A/RPL15/PRNP/RPS15A/HSP90AA1/SDCBP/RPL7/RPS24/RPL18/TRAM1/RPS17/RPL19/RPL26/RPS10/RPL27A/RPL27	23
BP	GO:0006402	mRNA catabolic process	20/221	351/17653	1.89e-08	3.9e-06	3.59e-06	PABPC1/PCBP4/RPL5/EIF3E/EIF4A2/RPS27A/RPS23/RPL37A/RPL15/RPS15A/ZFP36L1/RPL7/RPS24/RPL18/RPS17/RPL19/RPL26/RPS10/RPL27A/RPL27	20
BP	GO:0006364	rRNA processing	17/221	265/17653	4.16e-08	8.02e-06	7.38e-06	RPL5/DDX51/DDX17/RPS27A/RPS23/RPL37A/RPL15/RPS15A/RPL7/RPS24/RPL18/RPS17/RPL19/RPL26/RPS10/RPL27A/RPL27	17
BP	GO:0006401	RNA catabolic process	20/221	384/17653	8.31e-08	1.5e-05	1.38e-05	PABPC1/PCBP4/RPL5/EIF3E/EIF4A2/RPS27A/RPS23/RPL37A/RPL15/RPS15A/ZFP36L1/RPL7/RPS24/RPL18/RPS17/RPL19/RPL26/RPS10/RPL27A/RPL27	20
BP	GO:0016072	rRNA metabolic process	17/221	299/17653	2.36e-07	4.03e-05	3.7e-05	RPL5/DDX51/DDX17/RPS27A/RPS23/RPL37A/RPL15/RPS15A/RPL7/RPS24/RPL18/RPS17/RPL19/RPL26/RPS10/RPL27A/RPL27	17
BP	GO:0042254	ribosome biogenesis	17/221	335/17653	1.16e-06	0.000185778	0.000170825	RPL5/DDX51/DDX17/RPS27A/RPS23/RPL37A/RPL15/RPS15A/RPL7/RPS24/RPL18/RPS17/RPL19/RPL26/RPS10/RPL27A/RPL27	17
BP	GO:0002768	immune response-regulating cell surface receptor signaling pathway	20/221	482/17653	2.95e-06	0.000449464	0.000413286	PTPRC/FYN/CD3G/CD247/CD19/PVRIG/RPS6KA5/CD3E/RPS27A/PRKCH/PRNP/ARPC5/HSP90AA1/FCER1A/HLA-DPA1/ACTR3/CD3D/ACTR2/ARPC2/FYB1	20
BP	GO:0002429	immune response-activating cell surface receptor signaling pathway	19/221	450/17653	4.1e-06	0.000593951	0.000546142	PTPRC/FYN/CD3G/CD247/CD19/PVRIG/RPS6KA5/CD3E/RPS27A/PRKCH/PRNP/ARPC5/HSP90AA1/HLA-DPA1/ACTR3/CD3D/ACTR2/ARPC2/FYB1	19
BP	GO:0042119	neutrophil activation	20/221	498/17653	4.82e-06	0.000658083	0.000605112	PTPRC/CCL5/VCL/PRG2/SIGLEC14/ARPC5/HSP90AA1/SDCBP/B2M/LTA4H/FGL2/CD36/PRCP/LILRA3/ATP6AP2/CMTM6/RAB10/ACTR2/PPBP/CD44	20
BP	GO:1903039	positive regulation of leukocyte cell-cell adhesion	13/221	224/17653	5.14e-06	0.000658083	0.000605112	PTPRC/FYN/CD3G/CCL5/CD247/SPTA1/CD3E/ZBTB16/CD74/HLA-DPA1/CD3D/IL7R/CD44	13
BP	GO:0007159	leukocyte cell-cell adhesion	16/221	335/17653	5.23e-06	0.000658083	0.000605112	PTPRC/FYN/CD3G/CCL5/CD247/SPTA1/ITGB1/CD3E/PRKAR1A/PRNP/ZBTB16/CD74/HLA-DPA1/CD3D/IL7R/CD44	16
BP	GO:0042110	T cell activation	19/221	463/17653	6.18e-06	0.000744841	0.000684887	PTPRC/PIK3CG/FYN/CD3G/CCL5/CD247/EOMES/SPTA1/CD3E/PRKAR1A/PRNP/B2M/ZBTB16/ZFP36L1/CD74/HLA-DPA1/CD2/CD3D/IL7R	19
BP	GO:1903037	regulation of leukocyte cell-cell adhesion	15/221	302/17653	6.49e-06	0.000751396	0.000690913	PTPRC/FYN/CD3G/CCL5/CD247/SPTA1/CD3E/PRKAR1A/PRNP/ZBTB16/CD74/HLA-DPA1/CD3D/IL7R/CD44	15
BP	GO:0006968	cellular defense response	7/221	59/17653	8.6e-06	0.000957591	0.000880511	CX3CR1/KLRG1/CD19/ITGB1/PRF1/CCR3/GNLY	7
BP	GO:0045785	positive regulation of cell adhesion	17/221	392/17653	9.47e-06	0.00101508	0.000933377	PTPRC/FYN/CD3G/CCL5/CD247/SPTA1/CD3E/ZBTB16/ADGRG1/CD36/CD74/TGM2/HLA-DPA1/CD3D/ARPC2/IL7R/CD44	17
BP	GO:0048872	homeostasis of number of cells	13/221	238/17653	9.91e-06	0.001024	0.000941576	TGFBR3/LIPA/SPTA1/ALAS2/B2M/ZFP36L1/CD74/KLF1/KLF2/RPS24/HBZ/RPS17/IL7R	13
BP	GO:0043312	neutrophil degranulation	19/221	485/17653	1.19e-05	0.00118853	0.00109286	PTPRC/VCL/PRG2/SIGLEC14/ARPC5/HSP90AA1/SDCBP/B2M/LTA4H/FGL2/CD36/PRCP/LILRA3/ATP6AP2/CMTM6/RAB10/ACTR2/PPBP/CD44	19
BP	GO:0002283	neutrophil activation involved in immune response	19/221	488/17653	1.3e-05	0.00125246	0.00115164	PTPRC/VCL/PRG2/SIGLEC14/ARPC5/HSP90AA1/SDCBP/B2M/LTA4H/FGL2/CD36/PRCP/LILRA3/ATP6AP2/CMTM6/RAB10/ACTR2/PPBP/CD44	19
BP	GO:0050863	regulation of T cell activation	15/221	321/17653	1.34e-05	0.00125402	0.00115308	PTPRC/FYN/CD3G/CCL5/CD247/SPTA1/CD3E/PRKAR1A/PRNP/ZBTB16/CD74/HLA-DPA1/CD2/CD3D/IL7R	15
BP	GO:0034101	erythrocyte homeostasis	9/221	115/17653	1.43e-05	0.00129432	0.00119013	TGFBR3/ALAS2/B2M/ZFP36L1/KLF1/KLF2/RPS24/HBZ/RPS17	9
BP	GO:0050870	positive regulation of T cell activation	12/221	213/17653	1.61e-05	0.00140847	0.0012951	PTPRC/FYN/CD3G/CCL5/CD247/SPTA1/CD3E/ZBTB16/CD74/HLA-DPA1/CD3D/IL7R	12
BP	GO:0002446	neutrophil mediated immunity	19/221	500/17653	1.82e-05	0.00154922	0.00142452	PTPRC/VCL/PRG2/SIGLEC14/ARPC5/HSP90AA1/SDCBP/B2M/LTA4H/FGL2/CD36/PRCP/LILRA3/ATP6AP2/CMTM6/RAB10/ACTR2/PPBP/CD44	19
BP	GO:0022409	positive regulation of cell-cell adhesion	13/221	257/17653	2.24e-05	0.00185095	0.00170196	PTPRC/FYN/CD3G/CCL5/CD247/SPTA1/CD3E/ZBTB16/CD74/HLA-DPA1/CD3D/IL7R/CD44	13
BP	GO:0034470	ncRNA processing	17/221	425/17653	2.67e-05	0.00214943	0.00197642	RPL5/DDX51/DDX17/RPS27A/RPS23/RPL37A/RPL15/RPS15A/RPL7/RPS24/RPL18/RPS17/RPL19/RPL26/RPS10/RPL27A/RPL27	17
BP	GO:0022613	ribonucleoprotein complex biogenesis	18/221	475/17653	3.15e-05	0.00246758	0.00226896	RPL5/DDX51/DDX17/RPS27A/RPS23/RPL37A/RPL15/RPS15A/HSP90AA1/RPL7/RPS24/RPL18/RPS17/RPL19/RPL26/RPS10/RPL27A/RPL27	18
BP	GO:0050852	T cell receptor signaling pathway	11/221	200/17653	4.53e-05	0.00344707	0.00316961	PTPRC/FYN/CD3G/CD247/PVRIG/CD3E/RPS27A/PRNP/HLA-DPA1/CD3D/FYB1	11
BP	GO:1900271	regulation of long-term synaptic potentiation	5/221	33/17653	5.24e-05	0.00388945	0.00357637	CX3CR1/PAIP2/NPTN/PRNP/NRGN	5
BP	GO:0050851	antigen receptor-mediated signaling pathway	13/221	282/17653	5.85e-05	0.00423201	0.00389136	PTPRC/FYN/CD3G/CD247/CD19/PVRIG/CD3E/RPS27A/PRKCH/PRNP/HLA-DPA1/CD3D/FYB1	13
BP	GO:0002262	myeloid cell homeostasis	9/221	139/17653	6.44e-05	0.00454446	0.00417866	TGFBR3/ALAS2/B2M/ZFP36L1/KLF1/KLF2/RPS24/HBZ/RPS17	9
BP	GO:0008356	asymmetric cell division	4/221	19/17653	7.99e-05	0.00550802	0.00506466	ZBTB16/RAB10/ACTR3/ACTR2	4
BP	GO:0048013	ephrin receptor signaling pathway	7/221	87/17653	0.000109591	0.0073757	0.00678201	FYN/ARPC5/MYL12A/SDCBP/ACTR3/ACTR2/ARPC2	7
BP	GO:0022407	regulation of cell-cell adhesion	15/221	388/17653	0.000116998	0.00757659	0.00696673	PTPRC/FYN/CD3G/CCL5/CD247/SPTA1/CD3E/PRKAR1A/PRNP/ZBTB16/CD74/HLA-DPA1/CD3D/IL7R/CD44	15
BP	GO:0002181	cytoplasmic translation	7/221	88/17653	0.000117812	0.00757659	0.00696673	RPS23/RPL15/RPL7/RPL18/RPL19/RPL26/RPL27A	7
BP	GO:0033077	T cell differentiation in thymus	6/221	65/17653	0.000160503	0.0100977	0.00928491	CD3E/B2M/ZFP36L1/CD74/CD3D/IL7R	6
BP	GO:0051249	regulation of lymphocyte activation	16/221	457/17653	0.000216552	0.013334	0.0122607	PTPRC/FYN/CD3G/CCL5/CD247/SPTA1/CD3E/PRKAR1A/PRNP/ZBTB16/ZFP36L1/CD74/HLA-DPA1/CD2/CD3D/IL7R	16
BP	GO:0002433	immune response-regulating cell surface receptor signaling pathway involved in phagocytosis	8/221	132/17653	0.000258978	0.0152956	0.0140644	FYN/CD3G/CD247/ARPC5/HSP90AA1/ACTR3/ACTR2/ARPC2	8
BP	GO:0038096	Fc-gamma receptor signaling pathway involved in phagocytosis	8/221	132/17653	0.000258978	0.0152956	0.0140644	FYN/CD3G/CD247/ARPC5/HSP90AA1/ACTR3/ACTR2/ARPC2	8
BP	GO:0006909	phagocytosis	13/221	330/17653	0.000278153	0.0160995	0.0148036	FYN/CD3G/CD247/SH3BP1/MFGE8/CDC42SE2/ARPC5/HSP90AA1/CD36/TGM2/ACTR3/ACTR2/ARPC2	13
BP	GO:0019883	antigen processing and presentation of endogenous antigen	3/221	11/17653	0.000296546	0.0168276	0.0154731	B2M/CD74/ERAP2	3
BP	GO:0038094	Fc-gamma receptor signaling pathway	8/221	136/17653	0.000317176	0.017652	0.0162312	FYN/CD3G/CD247/ARPC5/HSP90AA1/ACTR3/ACTR2/ARPC2	8
BP	GO:0002431	Fc receptor mediated stimulatory signaling pathway	8/221	137/17653	0.000333279	0.0181983	0.0167334	FYN/CD3G/CD247/ARPC5/HSP90AA1/ACTR3/ACTR2/ARPC2	8
BP	GO:0042098	T cell proliferation	9/221	174/17653	0.000352084	0.0188691	0.0173503	PTPRC/PIK3CG/FYN/CCL5/SPTA1/CD3E/PRKAR1A/PRNP/HLA-DPA1	9
BP	GO:0030218	erythrocyte differentiation	7/221	107/17653	0.000396122	0.0208432	0.0191655	TGFBR3/ALAS2/B2M/ZFP36L1/KLF1/KLF2/HBZ	7
BP	GO:0031295	T cell costimulation	6/221	77/17653	0.000406799	0.0210228	0.0193306	FYN/CD3G/CD247/CD3E/HLA-DPA1/CD3D	6
BP	GO:0045010	actin nucleation	5/221	51/17653	0.000432118	0.0217571	0.0200058	ARPC5/EVL/ACTR3/ACTR2/ARPC2	5
BP	GO:0031294	lymphocyte costimulation	6/221	78/17653	0.000436158	0.0217571	0.0200058	FYN/CD3G/CD247/CD3E/HLA-DPA1/CD3D	6
BP	GO:0050690	regulation of defense response to virus by virus	4/221	29/17653	0.000444049	0.0217571	0.0200058	FYN/CD247/AP1S2/B2M	4
BP	GO:0046651	lymphocyte proliferation	11/221	260/17653	0.00045108	0.0217571	0.0200058	PTPRC/PIK3CG/FYN/CCL5/SPTA1/CD3E/PRKAR1A/PRNP/CD74/HLA-DPA1/IL7R	11
BP	GO:0008064	regulation of actin polymerization or depolymerization	9/221	181/17653	0.00046966	0.022104	0.0203247	SH3BP1/CAPZA1/SPTA1/ARPC5/EVL/CAPZA2/ACTR3/ACTR2/ARPC2	9
BP	GO:0032943	mononuclear cell proliferation	11/221	262/17653	0.000481013	0.022104	0.0203247	PTPRC/PIK3CG/FYN/CCL5/SPTA1/CD3E/PRKAR1A/PRNP/CD74/HLA-DPA1/IL7R	11
BP	GO:0044344	cellular response to fibroblast growth factor stimulus	8/221	145/17653	0.000487643	0.022104	0.0203247	DUSP6/CCL5/SULF2/NPTN/RPS27A/ZFP36L1/SHCBP1/CD44	8
BP	GO:0030832	regulation of actin filament length	9/221	182/17653	0.000488823	0.022104	0.0203247	SH3BP1/CAPZA1/SPTA1/ARPC5/EVL/CAPZA2/ACTR3/ACTR2/ARPC2	9
BP	GO:0002696	positive regulation of leukocyte activation	13/221	351/17653	0.000500235	0.022272	0.0204793	PTPRC/FYN/CD3G/CCL5/CD247/SPTA1/CD3E/ZBTB16/CD74/HLA-DPA1/CD2/CD3D/IL7R	13
BP	GO:0030217	T cell differentiation	10/221	225/17653	0.000557316	0.0244375	0.0224704	PTPRC/EOMES/CD3E/B2M/ZBTB16/ZFP36L1/CD74/CD2/CD3D/IL7R	10
BP	GO:0070098	chemokine-mediated signaling pathway	6/221	82/17653	0.00057049	0.0246418	0.0226583	CX3CR1/CCL5/PF4V1/CCR3/ACKR1/PPBP	6
BP	GO:0051251	positive regulation of lymphocyte activation	12/221	315/17653	0.000640185	0.0272455	0.0250524	PTPRC/FYN/CD3G/CCL5/CD247/SPTA1/CD3E/ZBTB16/CD74/HLA-DPA1/CD3D/IL7R	12
BP	GO:0071774	response to fibroblast growth factor	8/221	152/17653	0.000666182	0.027941	0.025692	DUSP6/CCL5/SULF2/NPTN/RPS27A/ZFP36L1/SHCBP1/CD44	8
BP	GO:0050867	positive regulation of cell activation	13/221	363/17653	0.000684377	0.0282941	0.0260166	PTPRC/FYN/CD3G/CCL5/CD247/SPTA1/CD3E/ZBTB16/CD74/HLA-DPA1/CD2/CD3D/IL7R	13
BP	GO:0070661	leukocyte proliferation	11/221	278/17653	0.000785902	0.0316745	0.0291249	PTPRC/PIK3CG/FYN/CCL5/SPTA1/CD3E/PRKAR1A/PRNP/CD74/HLA-DPA1/IL7R	11
BP	GO:1902165	regulation of intrinsic apoptotic signaling pathway in response to DNA damage by p53 class mediator	3/221	15/17653	0.000788031	0.0316745	0.0291249	CD74/RPL26/CD44	3
BP	GO:0007611	learning or memory	10/221	240/17653	0.000915624	0.0362989	0.033377	CX3CR1/FYN/PAIP2/ITGB1/NPTN/SGK1/PRNP/PJA2/ACTR2/NRGN	10
BP	GO:0030833	regulation of actin filament polymerization	8/221	162/17653	0.00100916	0.0394662	0.0362895	CAPZA1/SPTA1/ARPC5/EVL/CAPZA2/ACTR3/ACTR2/ARPC2	8
BP	GO:0034314	Arp2/3 complex-mediated actin nucleation	4/221	36/17653	0.00102842	0.0396834	0.0364892	ARPC5/ACTR3/ACTR2/ARPC2	4
BP	GO:0008154	actin polymerization or depolymerization	9/221	203/17653	0.00106521	0.040562	0.037297	SH3BP1/CAPZA1/SPTA1/ARPC5/EVL/CAPZA2/ACTR3/ACTR2/ARPC2	9
BP	GO:0038093	Fc receptor signaling pathway	10/221	246/17653	0.00110388	0.0414885	0.038149	FYN/CD3G/CD247/RPS27A/ARPC5/HSP90AA1/FCER1A/ACTR3/ACTR2/ARPC2	10
BP	GO:0007596	blood coagulation	12/221	341/17653	0.00127023	0.047129	0.0433354	PIK3CG/FYN/CAPZA1/F13A1/VCL/PRKAR1A/PF4V1/PRKCH/MYL12A/CD36/PRCP/CAPZA2	12
BP	GO:0032271	regulation of protein polymerization	9/221	211/17653	0.0013943	0.0510771	0.0469657	CAPZA1/SPTA1/ARPC5/EVL/RGS2/CAPZA2/ACTR3/ACTR2/ARPC2	9
BP	GO:0007599	hemostasis	12/221	346/17653	0.00143676	0.0519747	0.0477911	PIK3CG/FYN/CAPZA1/F13A1/VCL/PRKAR1A/PF4V1/PRKCH/MYL12A/CD36/PRCP/CAPZA2	12
BP	GO:0050817	coagulation	12/221	347/17653	0.00147214	0.0525971	0.0483634	PIK3CG/FYN/CAPZA1/F13A1/VCL/PRKAR1A/PF4V1/PRKCH/MYL12A/CD36/PRCP/CAPZA2	12
BP	GO:0045061	thymic T cell selection	3/221	19/17653	0.0016174	0.0570823	0.0524876	CD3E/CD74/CD3D	3
BP	GO:0030041	actin filament polymerization	8/221	176/17653	0.00171257	0.0597131	0.0549066	CAPZA1/SPTA1/ARPC5/EVL/CAPZA2/ACTR3/ACTR2/ARPC2	8
BP	GO:0019882	antigen processing and presentation	9/221	221/17653	0.00191595	0.066009	0.0606958	CAPZA1/AP1S2/B2M/CD36/CD74/CAPZA2/RAB10/HLA-DPA1/ERAP2	9
BP	GO:0019835	cytolysis	4/221	43/17653	0.00201245	0.068518	0.0630027	GZMH/GZMA/PRF1/GZMB	4
BP	GO:0060291	long-term synaptic potentiation	5/221	73/17653	0.00221266	0.0744586	0.0684652	CX3CR1/PAIP2/NPTN/PRNP/NRGN	5
BP	GO:0048002	antigen processing and presentation of peptide antigen	8/221	187/17653	0.00249986	0.0831561	0.0764626	CAPZA1/AP1S2/B2M/CD36/CD74/CAPZA2/HLA-DPA1/ERAP2	8
BP	GO:0050890	cognition	10/221	277/17653	0.0026465	0.0870336	0.080028	CX3CR1/FYN/PAIP2/ITGB1/NPTN/SGK1/PRNP/PJA2/ACTR2/NRGN	10
BP	GO:0042129	regulation of T cell proliferation	7/221	149/17653	0.00274238	0.0889691	0.0818077	PTPRC/CCL5/SPTA1/CD3E/PRKAR1A/PRNP/HLA-DPA1	7
BP	GO:0006446	regulation of translational initiation	5/221	77/17653	0.00279576	0.0889691	0.0818077	CCL5/PAIP2/EIF3E/EIF4A2/EIF4G2	5
BP	GO:0071622	regulation of granulocyte chemotaxis	4/221	47/17653	0.00279758	0.0889691	0.0818077	CCL5/PF4V1/CD74/PPBP	4
BP	GO:0001914	regulation of T cell mediated cytotoxicity	3/221	23/17653	0.00284913	0.0896237	0.0824096	PTPRC/B2M/IL7R	3
BP	GO:0030098	lymphocyte differentiation	11/221	330/17653	0.00304862	0.0948679	0.0872317	PTPRC/EOMES/ITGB1/CD3E/B2M/ZBTB16/ZFP36L1/CD74/CD2/CD3D/IL7R	11
BP	GO:0006779	porphyrin-containing compound biosynthetic process	3/221	24/17653	0.00322634	0.0992862	0.0912944	SPTA1/ALAS2/HMBS	3
BP	GO:0030834	regulation of actin filament depolymerization	4/221	49/17653	0.00325922	0.0992862	0.0912944	SH3BP1/CAPZA1/SPTA1/CAPZA2	4
BP	GO:0003333	amino acid transmembrane transport	5/221	80/17653	0.0033007	0.0995023	0.091493	SLC7A5/ARL6IP5/SLC6A8/SLC16A12/SLC7A7	5
BP	GO:0019430	removal of superoxide radicals	3/221	25/17653	0.00363276	0.107335	0.0986956	DHFR/CCS/CD36	3
BP	GO:0045445	myoblast differentiation	5/221	82/17653	0.0036718	0.107335	0.0986956	DDX17/MBNL1/ZFP36L1/BTG1/EID2B	5
BP	GO:0072332	intrinsic apoptotic signaling pathway by p53 class mediator	5/221	82/17653	0.0036718	0.107335	0.0986956	ZMAT3/CD74/E2F2/RPL26/CD44	5
BP	GO:0050670	regulation of lymphocyte proliferation	8/221	201/17653	0.00388317	0.112379	0.103333	PTPRC/CCL5/SPTA1/CD3E/PRKAR1A/PRNP/CD74/HLA-DPA1	8
BP	GO:0032944	regulation of mononuclear cell proliferation	8/221	202/17653	0.00400087	0.114328	0.105126	PTPRC/CCL5/SPTA1/CD3E/PRKAR1A/PRNP/CD74/HLA-DPA1	8
BP	GO:0030042	actin filament depolymerization	4/221	52/17653	0.00404495	0.114328	0.105126	SH3BP1/CAPZA1/SPTA1/CAPZA2	4
BP	GO:1902253	regulation of intrinsic apoptotic signaling pathway by p53 class mediator	3/221	26/17653	0.00406905	0.114328	0.105126	CD74/RPL26/CD44	3
BP	GO:0007204	positive regulation of cytosolic calcium ion concentration	10/221	295/17653	0.00413632	0.115101	0.105836	PTPRC/PIK3CG/FYN/CD19/NPTN/CCR3/PRNP/CD36/TGM2/CALM2	10
BP	GO:0033014	tetrapyrrole biosynthetic process	3/221	27/17653	0.00453586	0.121544	0.111761	SPTA1/ALAS2/HMBS	3
BP	GO:0071450	cellular response to oxygen radical	3/221	27/17653	0.00453586	0.121544	0.111761	DHFR/CCS/CD36	3
BP	GO:0071451	cellular response to superoxide	3/221	27/17653	0.00453586	0.121544	0.111761	DHFR/CCS/CD36	3
BP	GO:1904645	response to amyloid-beta	3/221	27/17653	0.00453586	0.121544	0.111761	FYN/PRNP/CD36	3
BP	GO:0050854	regulation of antigen receptor-mediated signaling pathway	4/221	54/17653	0.00463441	0.123046	0.113141	PTPRC/PVRIG/PRKCH/PRNP	4
BP	GO:0110053	regulation of actin filament organization	9/221	254/17653	0.00481989	0.126807	0.1166	SH3BP1/CAPZA1/SPTA1/ARPC5/EVL/CAPZA2/ACTR3/ACTR2/ARPC2	9
BP	GO:0030593	neutrophil chemotaxis	5/221	88/17653	0.00496407	0.129424	0.119006	PIK3CG/CCL5/PF4V1/CD74/PPBP	5
BP	GO:0070663	regulation of leukocyte proliferation	8/221	212/17653	0.00533536	0.137862	0.126765	PTPRC/CCL5/SPTA1/CD3E/PRKAR1A/PRNP/CD74/HLA-DPA1	8
BP	GO:0032535	regulation of cellular component size	11/221	358/17653	0.00559541	0.143302	0.131767	SH3BP1/CAPZA1/SPTA1/RTN4/ARPC5/EVL/CAPZA2/ACTR3/ACTR2/ARPC2/IL7R	11
BP	GO:0071346	cellular response to interferon-gamma	7/221	171/17653	0.00582514	0.147718	0.135827	CCL5/B2M/EVL/HLA-DPA1/ACTR3/ACTR2/CD44	7
BP	GO:0032273	positive regulation of protein polymerization	6/221	130/17653	0.00592834	0.147718	0.135827	ARPC5/EVL/RGS2/ACTR3/ACTR2/ARPC2	6
BP	GO:0051341	regulation of oxidoreductase activity	5/221	92/17653	0.00598676	0.147718	0.135827	GZMK/GZMA/DHFR/CCS/HSP90AA1	5
BP	GO:0000303	response to superoxide	3/221	30/17653	0.00612513	0.147718	0.135827	DHFR/CCS/CD36	3
BP	GO:0001913	T cell mediated cytotoxicity	3/221	30/17653	0.00612513	0.147718	0.135827	PTPRC/B2M/IL7R	3
BP	GO:0043516	regulation of DNA damage response, signal transduction by p53 class mediator	3/221	30/17653	0.00612513	0.147718	0.135827	CD74/RPL26/CD44	3
BP	GO:0090023	positive regulation of neutrophil chemotaxis	3/221	30/17653	0.00612513	0.147718	0.135827	PF4V1/CD74/PPBP	3
BP	GO:0050671	positive regulation of lymphocyte proliferation	6/221	132/17653	0.00637692	0.148295	0.136358	PTPRC/CCL5/SPTA1/CD3E/CD74/HLA-DPA1	6
BP	GO:0002478	antigen processing and presentation of exogenous peptide antigen	7/221	174/17653	0.00639108	0.148295	0.136358	CAPZA1/AP1S2/B2M/CD36/CD74/CAPZA2/HLA-DPA1	7
BP	GO:0050900	leukocyte migration	13/221	470/17653	0.00644653	0.148295	0.136358	CX3CR1/PIK3CG/FYN/CCL5/SLC7A5/ITGB1/PF4V1/CD48/CD74/CD2/PPBP/CD44/SLC7A7	13
BP	GO:0045059	positive thymic T cell selection	2/221	10/17653	0.00657142	0.148295	0.136358	CD74/CD3D	2
BP	GO:0045060	negative thymic T cell selection	2/221	10/17653	0.00657142	0.148295	0.136358	CD3E/CD74	2
BP	GO:0046501	protoporphyrinogen IX metabolic process	2/221	10/17653	0.00657142	0.148295	0.136358	ALAS2/HMBS	2
BP	GO:0098722	asymmetric stem cell division	2/221	10/17653	0.00657142	0.148295	0.136358	ZBTB16/RAB10	2
BP	GO:1902950	regulation of dendritic spine maintenance	2/221	10/17653	0.00657142	0.148295	0.136358	FYN/PRNP	2
BP	GO:0032946	positive regulation of mononuclear cell proliferation	6/221	133/17653	0.00661023	0.148295	0.136358	PTPRC/CCL5/SPTA1/CD3E/CD74/HLA-DPA1	6
BP	GO:0006874	cellular calcium ion homeostasis	12/221	420/17653	0.00682279	0.151886	0.13966	PTPRC/PIK3CG/FYN/CCL5/CD19/NPTN/CCR3/PRNP/MCUB/CD36/TGM2/CALM2	12
BP	GO:0042102	positive regulation of T cell proliferation	5/221	96/17653	0.00714942	0.157942	0.145229	PTPRC/CCL5/SPTA1/CD3E/HLA-DPA1	5
BP	GO:0071624	positive regulation of granulocyte chemotaxis	3/221	32/17653	0.00734718	0.161081	0.148115	PF4V1/CD74/PPBP	3
BP	GO:0050731	positive regulation of peptidyl-tyrosine phosphorylation	7/221	179/17653	0.00742404	0.161543	0.148539	FYN/CCL5/CD3E/PRNP/CD36/CD74/CD44	7
BP	GO:0019886	antigen processing and presentation of exogenous peptide antigen via MHC class II	5/221	98/17653	0.00778612	0.163392	0.15024	CAPZA1/AP1S2/CD74/CAPZA2/HLA-DPA1	5
BP	GO:0019884	antigen processing and presentation of exogenous antigen	7/221	181/17653	0.00787005	0.163392	0.15024	CAPZA1/AP1S2/B2M/CD36/CD74/CAPZA2/HLA-DPA1	7
BP	GO:0035747	natural killer cell chemotaxis	2/221	11/17653	0.00796584	0.163392	0.15024	PIK3CG/CCL5	2
BP	GO:0043383	negative T cell selection	2/221	11/17653	0.00796584	0.163392	0.15024	CD3E/CD74	2
BP	GO:0046007	negative regulation of activated T cell proliferation	2/221	11/17653	0.00796584	0.163392	0.15024	PRKAR1A/PRNP	2
BP	GO:0061081	positive regulation of myeloid leukocyte cytokine production involved in immune response	2/221	11/17653	0.00796584	0.163392	0.15024	CD36/CD74	2
BP	GO:0000305	response to oxygen radical	3/221	33/17653	0.00800833	0.163392	0.15024	DHFR/CCS/CD36	3
BP	GO:1902624	positive regulation of neutrophil migration	3/221	33/17653	0.00800833	0.163392	0.15024	PF4V1/CD74/PPBP	3
BP	GO:0051480	regulation of cytosolic calcium ion concentration	10/221	325/17653	0.00801717	0.163392	0.15024	PTPRC/PIK3CG/FYN/CD19/NPTN/CCR3/PRNP/CD36/TGM2/CALM2	10
BP	GO:1990266	neutrophil migration	5/221	99/17653	0.0081188	0.16383	0.150643	PIK3CG/CCL5/PF4V1/CD74/PPBP	5
BP	GO:0051258	protein polymerization	9/221	276/17653	0.00815186	0.16383	0.150643	CAPZA1/SPTA1/ARPC5/EVL/RGS2/CAPZA2/ACTR3/ACTR2/ARPC2	9
BP	GO:0055074	calcium ion homeostasis	12/221	431/17653	0.00829557	0.165568	0.152241	PTPRC/PIK3CG/FYN/CCL5/CD19/NPTN/CCR3/PRNP/MCUB/CD36/TGM2/CALM2	12
BP	GO:0070665	positive regulation of leukocyte proliferation	6/221	140/17653	0.00842035	0.166577	0.153169	PTPRC/CCL5/SPTA1/CD3E/CD74/HLA-DPA1	6
BP	GO:0030838	positive regulation of actin filament polymerization	5/221	100/17653	0.00846123	0.166577	0.153169	ARPC5/EVL/ACTR3/ACTR2/ARPC2	5
BP	GO:0051924	regulation of calcium ion transport	8/221	230/17653	0.00856399	0.167461	0.153981	PIK3CG/FYN/CCL5/CD19/PRNP/SARAF/CALM2/AHNAK	8
BP	GO:0007616	long-term memory	3/221	34/17653	0.00870343	0.167954	0.154435	SGK1/PRNP/PJA2	3
BP	GO:0001906	cell killing	6/221	141/17653	0.00870528	0.167954	0.154435	PTPRC/PRF1/GNLY/GZMB/B2M/IL7R	6
BP	GO:0002495	antigen processing and presentation of peptide antigen via MHC class II	5/221	101/17653	0.00881354	0.168916	0.15532	CAPZA1/AP1S2/CD74/CAPZA2/HLA-DPA1	5
BP	GO:0032956	regulation of actin cytoskeleton organization	10/221	331/17653	0.009052	0.171481	0.157678	SH3BP1/CAPZA1/RHOQ/SPTA1/ARPC5/EVL/CAPZA2/ACTR3/ACTR2/ARPC2	10
BP	GO:0002504	antigen processing and presentation of peptide or polysaccharide antigen via MHC class II	5/221	102/17653	0.00917586	0.171481	0.157678	CAPZA1/AP1S2/CD74/CAPZA2/HLA-DPA1	5
BP	GO:0032609	interferon-gamma production	5/221	102/17653	0.00917586	0.171481	0.157678	EOMES/CD3E/PRNP/HLA-DPA1/CD2	5
BP	GO:0040036	regulation of fibroblast growth factor receptor signaling pathway	3/221	35/17653	0.00943283	0.171481	0.157678	DUSP6/SULF2/NPTN	3
BP	GO:0090022	regulation of neutrophil chemotaxis	3/221	35/17653	0.00943283	0.171481	0.157678	PF4V1/CD74/PPBP	3
BP	GO:0010935	regulation of macrophage cytokine production	2/221	12/17653	0.00948065	0.171481	0.157678	CD36/CD74	2
BP	GO:0018065	protein-cofactor linkage	2/221	12/17653	0.00948065	0.171481	0.157678	NDUFAB1/HMBS	2
BP	GO:0033631	cell-cell adhesion mediated by integrin	2/221	12/17653	0.00948065	0.171481	0.157678	CCL5/ITGB1	2
BP	GO:2000121	regulation of removal of superoxide radicals	2/221	12/17653	0.00948065	0.171481	0.157678	DHFR/CD36	2
BP	GO:1903169	regulation of calcium ion transmembrane transport	6/221	144/17653	0.0096015	0.172588	0.158696	PIK3CG/FYN/CD19/PRNP/CALM2/AHNAK	6
BP	GO:0043254	regulation of protein complex assembly	12/221	441/17653	0.00984068	0.175256	0.161149	LMO4/CAPZA1/SPTA1/ARPC5/HSP90AA1/EVL/CD36/RGS2/CAPZA2/ACTR3/ACTR2/ARPC2	12
BP	GO:0007015	actin filament organization	11/221	388/17653	0.00994077	0.175256	0.161149	SH3BP1/CAPZA1/RHOQ/SPTA1/ARPC5/EVL/CAPZA2/ACTR3/ACTR2/MARCKS/ARPC2	11
BP	GO:1902903	regulation of supramolecular fiber organization	10/221	336/17653	0.00999016	0.175256	0.161149	SH3BP1/CAPZA1/SPTA1/ARPC5/EVL/RGS2/CAPZA2/ACTR3/ACTR2/ARPC2	10
BP	GO:0061564	axon development	13/221	497/17653	0.010034	0.175256	0.161149	FYN/EXT1/SPTA1/ITGB1/RTN4/RPS6KA5/VCL/DHFR/DVL1/EVL/RAB10/RAP1GAP/SIAH2	13
BP	GO:0002720	positive regulation of cytokine production involved in immune response	3/221	36/17653	0.0101969	0.175256	0.161149	B2M/CD36/CD74	3
BP	GO:0006778	porphyrin-containing compound metabolic process	3/221	36/17653	0.0101969	0.175256	0.161149	SPTA1/ALAS2/HMBS	3
BP	GO:0051693	actin filament capping	3/221	36/17653	0.0101969	0.175256	0.161149	CAPZA1/SPTA1/CAPZA2	3
BP	GO:0050806	positive regulation of synaptic transmission	6/221	146/17653	0.0102344	0.175256	0.161149	CX3CR1/PAIP2/NPTN/PRNP/DVL1/NRGN	6
BP	GO:0071621	granulocyte chemotaxis	5/221	105/17653	0.0103242	0.175755	0.161608	PIK3CG/CCL5/PF4V1/CD74/PPBP	5
BP	GO:0034341	response to interferon-gamma	7/221	191/17653	0.0104022	0.176046	0.161876	CCL5/B2M/EVL/HLA-DPA1/ACTR3/ACTR2/CD44	7
BP	GO:1902229	regulation of intrinsic apoptotic signaling pathway in response to DNA damage	3/221	37/17653	0.0109958	0.180674	0.166131	CD74/RPL26/CD44	3
BP	GO:0021978	telencephalon regionalization	2/221	13/17653	0.0111127	0.180674	0.166131	EOMES/ADGRG1	2
BP	GO:0042659	regulation of cell fate specification	2/221	13/17653	0.0111127	0.180674	0.166131	LMO4/DUSP6	2
BP	GO:0090151	establishment of protein localization to mitochondrial membrane	2/221	13/17653	0.0111127	0.180674	0.166131	TOMM7/HSP90AA1	2
BP	GO:0098703	calcium ion import across plasma membrane	2/221	13/17653	0.0111127	0.180674	0.166131	FYN/PRNP	2
BP	GO:1902166	negative regulation of intrinsic apoptotic signaling pathway in response to DNA damage by p53 class mediator	2/221	13/17653	0.0111127	0.180674	0.166131	CD74/CD44	2
BP	GO:1902656	calcium ion import into cytosol	2/221	13/17653	0.0111127	0.180674	0.166131	FYN/PRNP	2
BP	GO:0097061	dendritic spine organization	4/221	70/17653	0.0115123	0.186127	0.171145	FYN/PRNP/DVL1/ACTR2	4
BP	GO:1902622	regulation of neutrophil migration	3/221	38/17653	0.01183	0.1902	0.17489	PF4V1/CD74/PPBP	3
BP	GO:0021987	cerebral cortex development	5/221	109/17653	0.0120035	0.19108	0.175699	CX3CR1/EOMES/RTN4/ADGRG1/SLC2A1	5
BP	GO:0008306	associative learning	4/221	71/17653	0.0120828	0.19108	0.175699	ITGB1/NPTN/ACTR2/NRGN	4
BP	GO:0031341	regulation of cell killing	4/221	71/17653	0.0120828	0.19108	0.175699	PTPRC/PRF1/B2M/IL7R	4
BP	GO:0007613	memory	5/221	110/17653	0.0124506	0.194768	0.179091	CX3CR1/PAIP2/SGK1/PRNP/PJA2	5
BP	GO:0030330	DNA damage response, signal transduction by p53 class mediator	5/221	110/17653	0.0124506	0.194768	0.179091	PCBP4/RPS27A/CD74/RPL26/CD44	5
BP	GO:0007409	axonogenesis	12/221	456/17653	0.0125676	0.194833	0.179151	FYN/EXT1/SPTA1/ITGB1/RTN4/RPS6KA5/VCL/DVL1/EVL/RAB10/RAP1GAP/SIAH2	12
BP	GO:0030835	negative regulation of actin filament depolymerization	3/221	39/17653	0.0126996	0.194833	0.179151	CAPZA1/SPTA1/CAPZA2	3
BP	GO:0072503	cellular divalent inorganic cation homeostasis	12/221	457/17653	0.0127681	0.194833	0.179151	PTPRC/PIK3CG/FYN/CCL5/CD19/NPTN/CCR3/PRNP/MCUB/CD36/TGM2/CALM2	12
BP	GO:0010934	macrophage cytokine production	2/221	14/17653	0.0128587	0.194833	0.179151	CD36/CD74	2
BP	GO:0043249	erythrocyte maturation	2/221	14/17653	0.0128587	0.194833	0.179151	KLF2/HBZ	2
BP	GO:0043518	negative regulation of DNA damage response, signal transduction by p53 class mediator	2/221	14/17653	0.0128587	0.194833	0.179151	CD74/CD44	2
BP	GO:0007411	axon guidance	8/221	248/17653	0.0130741	0.197065	0.181203	FYN/EXT1/SPTA1/RPS6KA5/DVL1/EVL/RAP1GAP/SIAH2	8
BP	GO:0106027	neuron projection organization	4/221	73/17653	0.0132774	0.199092	0.183066	FYN/PRNP/DVL1/ACTR2	4
BP	GO:0006936	muscle contraction	10/221	352/17653	0.0134963	0.201331	0.185125	PIK3CG/SULF2/VCL/GJC1/MYL12A/SSTR2/RGS2/CALM2/SLC6A8/MAP2K3	10
BP	GO:0097485	neuron projection guidance	8/221	250/17653	0.0136656	0.202811	0.186486	FYN/EXT1/SPTA1/RPS6KA5/DVL1/EVL/RAP1GAP/SIAH2	8
BP	GO:0034109	homotypic cell-cell adhesion	4/221	74/17653	0.0139018	0.205265	0.188742	PIK3CG/CCL5/VCL/MYL12A	4
BP	GO:0060401	cytosolic calcium ion transport	6/221	157/17653	0.0142535	0.209389	0.192534	PTPRC/FYN/CD19/PRNP/MCUB/CALM2	6
BP	GO:0007163	establishment or maintenance of cell polarity	7/221	204/17653	0.0145212	0.211539	0.194511	CD3G/SH3BP1/RHOQ/ARPC5/RAB10/ACTR3/ACTR2	7
BP	GO:2000059	negative regulation of ubiquitin-dependent protein catabolic process	3/221	41/17653	0.014546	0.211539	0.194511	N4BP1/RPL5/SDCBP	3
BP	GO:0030168	platelet activation	6/221	158/17653	0.0146663	0.211878	0.194823	PIK3CG/FYN/VCL/PF4V1/PRKCH/MYL12A	6
BP	GO:0001911	negative regulation of leukocyte mediated cytotoxicity	2/221	15/17653	0.0147158	0.211878	0.194823	PTPRC/IL7R	2
BP	GO:0008543	fibroblast growth factor receptor signaling pathway	5/221	116/17653	0.0153717	0.219142	0.201503	DUSP6/SULF2/NPTN/RPS27A/SHCBP1	5
BP	GO:0021795	cerebral cortex cell migration	3/221	42/17653	0.0155232	0.219142	0.201503	CX3CR1/RTN4/ADGRG1	3
BP	GO:0045429	positive regulation of nitric oxide biosynthetic process	3/221	42/17653	0.0155232	0.219142	0.201503	HSP90AA1/CD36/KLF2	3
BP	GO:1904407	positive regulation of nitric oxide metabolic process	3/221	42/17653	0.0155232	0.219142	0.201503	HSP90AA1/CD36/KLF2	3
BP	GO:1905477	positive regulation of protein localization to membrane	5/221	117/17653	0.0158994	0.223363	0.205384	FYN/ITGB1/PRKCH/GZMB/PRNP	5
BP	GO:0042771	intrinsic apoptotic signaling pathway in response to DNA damage by p53 class mediator	3/221	43/17653	0.0165365	0.22558	0.207422	CD74/RPL26/CD44	3
BP	GO:0043277	apoptotic cell clearance	3/221	43/17653	0.0165365	0.22558	0.207422	MFGE8/CD36/TGM2	3
BP	GO:0050798	activated T cell proliferation	3/221	43/17653	0.0165365	0.22558	0.207422	FYN/PRKAR1A/PRNP	3
BP	GO:0001711	endodermal cell fate commitment	2/221	16/17653	0.0166807	0.22558	0.207422	DUSP6/EOMES	2
BP	GO:0010744	positive regulation of macrophage derived foam cell differentiation	2/221	16/17653	0.0166807	0.22558	0.207422	PRKCH/CD36	2
BP	GO:0071786	endoplasmic reticulum tubular network organization	2/221	16/17653	0.0166807	0.22558	0.207422	RTN4/RAB10	2
BP	GO:1900151	regulation of nuclear-transcribed mRNA catabolic process, deadenylation-dependent decay	2/221	16/17653	0.0166807	0.22558	0.207422	PABPC1/ZFP36L1	2
BP	GO:1900153	positive regulation of nuclear-transcribed mRNA catabolic process, deadenylation-dependent decay	2/221	16/17653	0.0166807	0.22558	0.207422	PABPC1/ZFP36L1	2
BP	GO:0072507	divalent inorganic cation homeostasis	12/221	475/17653	0.0168146	0.225836	0.207658	PTPRC/PIK3CG/FYN/CCL5/CD19/NPTN/CCR3/PRNP/MCUB/CD36/TGM2/CALM2	12
BP	GO:1905475	regulation of protein localization to membrane	6/221	163/17653	0.0168558	0.225836	0.207658	FYN/RHOQ/ITGB1/PRKCH/GZMB/PRNP	6
BP	GO:0097530	granulocyte migration	5/221	119/17653	0.0169906	0.226579	0.208341	PIK3CG/CCL5/PF4V1/CD74/PPBP	5
BP	GO:0030900	forebrain development	10/221	366/17653	0.0172605	0.226579	0.208341	CX3CR1/FYN/EOMES/EXT1/RTN4/ARPC5/ADGRG1/SSTR2/SLC2A1/NRGN	10
BP	GO:0007492	endoderm development	4/221	79/17653	0.0173027	0.226579	0.208341	DUSP6/EOMES/EXT1/ZFP36L1	4
BP	GO:0050848	regulation of calcium-mediated signaling	4/221	79/17653	0.0173027	0.226579	0.208341	CD3E/PRNP/CALM2/TMBIM4	4
BP	GO:1901879	regulation of protein depolymerization	4/221	79/17653	0.0173027	0.226579	0.208341	SH3BP1/CAPZA1/SPTA1/CAPZA2	4
BP	GO:0045727	positive regulation of translation	5/221	120/17653	0.0175544	0.226797	0.208541	CCL5/PABPC1/RPL5/EIF3E/RPL26	5
BP	GO:1903825	organic acid transmembrane transport	5/221	120/17653	0.0175544	0.226797	0.208541	SLC7A5/ARL6IP5/SLC6A8/SLC16A12/SLC7A7	5
BP	GO:1905039	carboxylic acid transmembrane transport	5/221	120/17653	0.0175544	0.226797	0.208541	SLC7A5/ARL6IP5/SLC6A8/SLC16A12/SLC7A7	5
BP	GO:0000381	regulation of alternative mRNA splicing, via spliceosome	3/221	45/17653	0.018672	0.235477	0.216522	DDX17/MBNL1/SRSF2	3
BP	GO:0045058	T cell selection	3/221	45/17653	0.018672	0.235477	0.216522	CD3E/CD74/CD3D	3
BP	GO:0002710	negative regulation of T cell mediated immunity	2/221	17/17653	0.0187507	0.235477	0.216522	PTPRC/IL7R	2
BP	GO:1900273	positive regulation of long-term synaptic potentiation	2/221	17/17653	0.0187507	0.235477	0.216522	NPTN/NRGN	2
BP	GO:2000269	regulation of fibroblast apoptotic process	2/221	17/17653	0.0187507	0.235477	0.216522	PIK3CG/BTG1	2
BP	GO:0031345	negative regulation of cell projection organization	6/221	167/17653	0.0187621	0.235477	0.216522	FYN/RTN4/PRNP/B2M/EVL/RAP1GAP	6
BP	GO:0097581	lamellipodium organization	4/221	81/17653	0.0187958	0.235477	0.216522	VCL/ARPC5/ARPC2/CD44	4
BP	GO:0048167	regulation of synaptic plasticity	6/221	168/17653	0.0192608	0.240262	0.220923	CX3CR1/PAIP2/NPTN/PRNP/NRGN/NCDN	6
BP	GO:0051260	protein homooligomerization	9/221	320/17653	0.0197399	0.244808	0.225102	CD3G/CD247/PRF1/CD3E/PRNP/EVL/TGM2/CD3D/MARCKS	9
BP	GO:0010501	RNA secondary structure unwinding	3/221	46/17653	0.0197944	0.244808	0.225102	DDX51/EIF4A2/DDX17	3
BP	GO:0032970	regulation of actin filament-based process	10/221	377/17653	0.0207243	0.249542	0.229456	SH3BP1/CAPZA1/RHOQ/SPTA1/ARPC5/EVL/CAPZA2/ACTR3/ACTR2/ARPC2	10
BP	GO:0030859	polarized epithelial cell differentiation	2/221	18/17653	0.0209227	0.249542	0.229456	SH3BP1/RAB10	2
BP	GO:0031342	negative regulation of cell killing	2/221	18/17653	0.0209227	0.249542	0.229456	PTPRC/IL7R	2
BP	GO:0045655	regulation of monocyte differentiation	2/221	18/17653	0.0209227	0.249542	0.229456	ZFP36L1/CD74	2
BP	GO:0050860	negative regulation of T cell receptor signaling pathway	2/221	18/17653	0.0209227	0.249542	0.229456	PVRIG/PRNP	2
BP	GO:0051016	barbed-end actin filament capping	2/221	18/17653	0.0209227	0.249542	0.229456	CAPZA1/CAPZA2	2
BP	GO:0072337	modified amino acid transport	2/221	18/17653	0.0209227	0.249542	0.229456	SLC6A8/SLC16A12	2
BP	GO:0097062	dendritic spine maintenance	2/221	18/17653	0.0209227	0.249542	0.229456	FYN/PRNP	2
BP	GO:1902475	L-alpha-amino acid transmembrane transport	3/221	47/17653	0.0209533	0.249542	0.229456	SLC7A5/ARL6IP5/SLC7A7	3
BP	GO:0090066	regulation of anatomical structure size	12/221	491/17653	0.0211654	0.25001	0.229886	SH3BP1/CAPZA1/SPTA1/RTN4/ARPC5/EVL/RGS2/CAPZA2/ACTR3/ACTR2/ARPC2/IL7R	12
BP	GO:1901652	response to peptide	12/221	491/17653	0.0211654	0.25001	0.229886	FYN/TGFBR3/RHOQ/PRKAR1A/PRNP/ZFP36L1/CD36/KLF1/RAB10/BTG1/KLF2/SLC2A1	12
BP	GO:0072331	signal transduction by p53 class mediator	8/221	272/17653	0.021521	0.253178	0.232799	PCBP4/RPL5/ZMAT3/RPS27A/CD74/E2F2/RPL26/CD44	8
BP	GO:0001708	cell fate specification	4/221	85/17653	0.0220157	0.257949	0.237186	LMO4/DUSP6/EOMES/ITGB1	4
BP	GO:0097553	calcium ion transmembrane import into cytosol	5/221	128/17653	0.0225141	0.262725	0.241578	PTPRC/FYN/CD19/PRNP/CALM2	5
BP	GO:1903076	regulation of protein localization to plasma membrane	4/221	86/17653	0.02287	0.265806	0.244411	RHOQ/ITGB1/PRKCH/PRNP	4
BP	GO:0000028	ribosomal small subunit assembly	2/221	19/17653	0.0231939	0.267423	0.245897	RPS17/RPS10	2
BP	GO:0045947	negative regulation of translational initiation	2/221	19/17653	0.0231939	0.267423	0.245897	PAIP2/EIF3E	2
BP	GO:0050878	regulation of body fluid levels	12/221	499/17653	0.0236315	0.271387	0.249542	PIK3CG/FYN/CAPZA1/F13A1/VCL/PRKAR1A/PF4V1/PRKCH/MYL12A/CD36/PRCP/CAPZA2	12
BP	GO:0002690	positive regulation of leukocyte chemotaxis	4/221	87/17653	0.0237443	0.271604	0.249742	CCL5/PF4V1/CD74/PPBP	4
BP	GO:0097529	myeloid leukocyte migration	6/221	177/17653	0.0241609	0.275282	0.253123	CX3CR1/PIK3CG/CCL5/PF4V1/CD74/PPBP	6
BP	GO:0007498	mesoderm development	5/221	131/17653	0.0245858	0.277565	0.255223	EOMES/EXT1/ITGB1/PRKAR1A/ZFP36L1	5
BP	GO:0034113	heterotypic cell-cell adhesion	3/221	50/17653	0.024649	0.277565	0.255223	ITGB1/CD2/CD44	3
BP	GO:0045661	regulation of myoblast differentiation	3/221	50/17653	0.024649	0.277565	0.255223	ZFP36L1/BTG1/EID2B	3
BP	GO:0060048	cardiac muscle contraction	5/221	132/17653	0.0253027	0.281274	0.258633	PIK3CG/GJC1/RGS2/CALM2/MAP2K3	5
BP	GO:0006783	heme biosynthetic process	2/221	20/17653	0.0255615	0.281274	0.258633	ALAS2/HMBS	2
BP	GO:0044346	fibroblast apoptotic process	2/221	20/17653	0.0255615	0.281274	0.258633	PIK3CG/BTG1	2
BP	GO:0050849	negative regulation of calcium-mediated signaling	2/221	20/17653	0.0255615	0.281274	0.258633	PRNP/CALM2	2
BP	GO:0071404	cellular response to low-density lipoprotein particle stimulus	2/221	20/17653	0.0255615	0.281274	0.258633	ITGB1/CD36	2
BP	GO:1902254	negative regulation of intrinsic apoptotic signaling pathway by p53 class mediator	2/221	20/17653	0.0255615	0.281274	0.258633	CD74/CD44	2
BP	GO:0001909	leukocyte mediated cytotoxicity	4/221	90/17653	0.0264876	0.29036	0.266988	PTPRC/GZMB/B2M/IL7R	4
BP	GO:0042770	signal transduction in response to DNA damage	5/221	134/17653	0.0267764	0.292418	0.26888	PCBP4/RPS27A/CD74/RPL26/CD44	5
BP	GO:0030099	myeloid cell differentiation	10/221	394/17653	0.0270395	0.294182	0.270502	TGFBR3/ALAS2/B2M/ZBTB16/ZFP36L1/CD74/KLF1/HIST1H4C/KLF2/HBZ	10
BP	GO:1903078	positive regulation of protein localization to plasma membrane	3/221	52/17653	0.0272953	0.295237	0.271472	ITGB1/PRKCH/PRNP	3
BP	GO:0032649	regulation of interferon-gamma production	4/221	91/17653	0.0274425	0.295237	0.271472	CD3E/PRNP/HLA-DPA1/CD2	4
BP	GO:1901570	fatty acid derivative biosynthetic process	4/221	91/17653	0.0274425	0.295237	0.271472	ELOVL5/LTA4H/CD74/PPT1	4
BP	GO:0021801	cerebral cortex radial glia guided migration	2/221	21/17653	0.0280228	0.298154	0.274155	RTN4/ADGRG1	2
BP	GO:0022030	telencephalon glial cell migration	2/221	21/17653	0.0280228	0.298154	0.274155	RTN4/ADGRG1	2
BP	GO:0050857	positive regulation of antigen receptor-mediated signaling pathway	2/221	21/17653	0.0280228	0.298154	0.274155	PTPRC/PRKCH	2
BP	GO:0001837	epithelial to mesenchymal transition	5/221	136/17653	0.0283038	0.298946	0.274883	TGFBR3/EOMES/RTN4/DDX17/SDCBP	5
BP	GO:0007612	learning	5/221	136/17653	0.0283038	0.298946	0.274883	FYN/ITGB1/NPTN/ACTR2/NRGN	5
CC	GO:0005925	focal adhesion	25/228	393/18698	1.61e-11	2.13e-09	1.69e-09	PTPRC/PABPC1/ITGB1/VCL/RPL5/DCAF6/RPL37A/ARPC5/SDCBP/B2M/EVL/RPL7/TGM2/RAB10/ACTR3/RPL18/AHNAK/ACTR2/MARCKS/ARPC2/RPS17/RPL19/RPS10/CD44/RPL27	25
CC	GO:0005924	cell-substrate adherens junction	25/228	396/18698	1.9e-11	2.13e-09	1.69e-09	PTPRC/PABPC1/ITGB1/VCL/RPL5/DCAF6/RPL37A/ARPC5/SDCBP/B2M/EVL/RPL7/TGM2/RAB10/ACTR3/RPL18/AHNAK/ACTR2/MARCKS/ARPC2/RPS17/RPL19/RPS10/CD44/RPL27	25
CC	GO:0030055	cell-substrate junction	25/228	401/18698	2.49e-11	2.13e-09	1.69e-09	PTPRC/PABPC1/ITGB1/VCL/RPL5/DCAF6/RPL37A/ARPC5/SDCBP/B2M/EVL/RPL7/TGM2/RAB10/ACTR3/RPL18/AHNAK/ACTR2/MARCKS/ARPC2/RPS17/RPL19/RPS10/CD44/RPL27	25
CC	GO:0022626	cytosolic ribosome	15/228	123/18698	2.7e-11	2.13e-09	1.69e-09	RPL5/RPS27A/RPS23/RPL37A/RPL15/RPS15A/RPL7/RPS24/RPL18/RPS17/RPL19/RPL26/RPS10/RPL27A/RPL27	15
CC	GO:0044391	ribosomal subunit	15/228	193/18698	1.53e-08	9.61e-07	7.61e-07	RPL5/RPS27A/RPS23/RPL37A/RPL15/RPS15A/RPL7/RPS24/RPL18/RPS17/RPL19/RPL26/RPS10/RPL27A/RPL27	15
CC	GO:0044445	cytosolic part	16/228	255/18698	1.02e-07	5.33e-06	4.22e-06	RPL5/RPS27A/RPS23/RPL37A/RPL15/RPS15A/RPL7/RPS24/RPL18/HBZ/RPS17/RPL19/RPL26/RPS10/RPL27A/RPL27	16
CC	GO:0022625	cytosolic large ribosomal subunit	9/228	68/18698	1.34e-07	6.04e-06	4.79e-06	RPL5/RPL37A/RPL15/RPL7/RPL18/RPL19/RPL26/RPL27A/RPL27	9
CC	GO:0005840	ribosome	15/228	242/18698	3.01e-07	1.19e-05	9.39e-06	RPL5/RPS27A/RPS23/RPL37A/RPL15/RPS15A/RPL7/RPS24/RPL18/RPS17/RPL19/RPL26/RPS10/RPL27A/RPL27	15
CC	GO:0005885	Arp2/3 protein complex	4/228	11/18698	6.64e-06	0.000232564	0.000184186	ARPC5/ACTR3/ACTR2/ARPC2	4
CC	GO:0009897	external side of plasma membrane	14/228	287/18698	1.22e-05	0.000385586	0.000305376	PTPRC/KLRD1/TGFBR3/CD19/ITGB1/MFGE8/CD3E/PRNP/B2M/CD36/CD74/ATP6AP2/CD2/IL7R	14
CC	GO:0101002	ficolin-1-rich granule	11/228	185/18698	1.75e-05	0.000462326	0.000366153	VCL/PRG2/SIGLEC14/ARPC5/HSP90AA1/LTA4H/FGL2/PRCP/LILRA3/ATP6AP2/ACTR2	11
CC	GO:0015934	large ribosomal subunit	9/228	121/18698	1.76e-05	0.000462326	0.000366153	RPL5/RPL37A/RPL15/RPL7/RPL18/RPL19/RPL26/RPL27A/RPL27	9
CC	GO:0045121	membrane raft	14/228	302/18698	2.16e-05	0.000504491	0.000399547	PTPRC/FYN/RHOQ/ITGB1/PRKAR1A/PRNP/SDCBP/ADGRG1/CD48/CD36/PPT1/LDHB/AHNAK/SLC2A1	14
CC	GO:0098857	membrane microdomain	14/228	303/18698	2.24e-05	0.000504491	0.000399547	PTPRC/FYN/RHOQ/ITGB1/PRKAR1A/PRNP/SDCBP/ADGRG1/CD48/CD36/PPT1/LDHB/AHNAK/SLC2A1	14
CC	GO:0022627	cytosolic small ribosomal subunit	6/228	48/18698	2.46e-05	0.000517044	0.000409489	RPS27A/RPS23/RPS15A/RPS24/RPS17/RPS10	6
CC	GO:0098589	membrane region	14/228	314/18698	3.32e-05	0.000653416	0.000517493	PTPRC/FYN/RHOQ/ITGB1/PRKAR1A/PRNP/SDCBP/ADGRG1/CD48/CD36/PPT1/LDHB/AHNAK/SLC2A1	14
CC	GO:0042101	T cell receptor complex	4/228	19/18698	7.23e-05	0.00133927	0.00106067	CD3G/CD247/CD3E/CD3D	4
CC	GO:0043235	receptor complex	14/228	374/18698	0.000211804	0.00370656	0.00293552	KLRD1/CD3G/TGFBR3/TM7SF2/CD247/ITGB1/CD3E/CHRNA5/SDCBP/B2M/CD36/CD74/CD3D/CD44	14
CC	GO:0015935	small ribosomal subunit	6/228	73/18698	0.000265118	0.00439538	0.00348106	RPS27A/RPS23/RPS15A/RPS24/RPS17/RPS10	6
CC	GO:0030665	clathrin-coated vesicle membrane	7/228	104/18698	0.000285059	0.00448968	0.00355574	CD3G/M6PR/CD74/HLA-DPA1/CD3D/IL7R/NRGN	7
CC	GO:0001772	immunological synapse	4/228	33/18698	0.000667513	0.0100127	0.00792985	GZMA/CD3E/PRKAR1A/GZMB	4
CC	GO:1904813	ficolin-1-rich granule lumen	7/228	124/18698	0.000822929	0.0117828	0.00933178	VCL/PRG2/ARPC5/HSP90AA1/LTA4H/FGL2/ACTR2	7
CC	GO:0015629	actin cytoskeleton	15/228	487/18698	0.000978806	0.0134054	0.0106168	FYN/CAPZA1/RHOQ/SPTA1/VCL/ARPC5/MYL12A/CAPZA2/ACTR3/AHNAK/ACTR2/MARCKS/ARPC2/SLC2A1/FYB1	15
CC	GO:0030662	coated vesicle membrane	8/228	171/18698	0.00121204	0.015908	0.0125988	CD3G/M6PR/B2M/CD74/HLA-DPA1/CD3D/IL7R/NRGN	8
CC	GO:0044291	cell-cell contact zone	5/228	68/18698	0.00144079	0.018154	0.0143776	ITGB1/VCL/GJC1/AHNAK/SLC2A1	5
CC	GO:0030136	clathrin-coated vesicle	8/228	179/18698	0.00162091	0.0189106	0.0149768	CD3G/M6PR/DVL1/CD74/HLA-DPA1/CD3D/IL7R/NRGN	8
CC	GO:0098802	plasma membrane receptor complex	8/228	179/18698	0.00162091	0.0189106	0.0149768	CD3G/CD247/ITGB1/CD3E/CHRNA5/SDCBP/B2M/CD3D	8
CC	GO:0071782	endoplasmic reticulum tubular network	3/228	20/18698	0.00174993	0.0196867	0.0155915	RTN4/REEP5/RAB10	3
CC	GO:0014069	postsynaptic density	9/228	227/18698	0.00193093	0.0209739	0.0166109	ADD3/FYN/RTN4/NPTN/PRNP/DVL1/PJA2/ACTR2/NRGN	9
CC	GO:0099572	postsynaptic specialization	9/228	229/18698	0.00204942	0.0210799	0.0166948	ADD3/FYN/RTN4/NPTN/PRNP/DVL1/PJA2/ACTR2/NRGN	9
CC	GO:0030027	lamellipodium	8/228	187/18698	0.00213211	0.0210799	0.0166948	SH3BP1/ITGB1/ARPC5/EVL/ACTR3/ACTR2/ARPC2/CD44	8
CC	GO:0030135	coated vesicle	10/228	276/18698	0.00214145	0.0210799	0.0166948	CD3G/M6PR/TMED5/B2M/DVL1/CD74/HLA-DPA1/CD3D/IL7R/NRGN	10
CC	GO:0032279	asymmetric synapse	9/228	232/18698	0.00223796	0.021183	0.0167765	ADD3/FYN/RTN4/NPTN/PRNP/DVL1/PJA2/ACTR2/NRGN	9
CC	GO:0030176	integral component of endoplasmic reticulum membrane	7/228	148/18698	0.00228642	0.021183	0.0167765	TM7SF2/EXT1/RTN4/ELOVL5/SARAF/CD74/HLA-DPA1	7
CC	GO:0098984	neuron to neuron synapse	9/228	235/18698	0.00244006	0.0219606	0.0173923	ADD3/FYN/RTN4/NPTN/PRNP/DVL1/PJA2/ACTR2/NRGN	9
CC	GO:0031227	intrinsic component of endoplasmic reticulum membrane	7/228	152/18698	0.00265587	0.0232389	0.0184047	TM7SF2/EXT1/RTN4/ELOVL5/SARAF/CD74/HLA-DPA1	7
CC	GO:0005911	cell-cell junction	13/228	440/18698	0.00301549	0.0256724	0.020332	ADD3/SH3BP1/ITGB1/VCL/CD3E/PRKCH/GJC1/RAB10/CD2/ACTR3/AHNAK/EIF4G2/SLC2A1	13
CC	GO:0014704	intercalated disc	4/228	50/18698	0.00319667	0.0264987	0.0209864	ITGB1/VCL/GJC1/SLC2A1	4
CC	GO:0042611	MHC protein complex	3/228	25/18698	0.00337575	0.0269769	0.0213652	B2M/CD74/HLA-DPA1	3
CC	GO:0005802	trans-Golgi network	8/228	202/18698	0.00342564	0.0269769	0.0213652	AP1S2/M6PR/ATG9A/CD74/VPS53/RAB10/TGFBI/HLA-DPA1	8
CC	GO:0005938	cell cortex	10/228	296/18698	0.00353594	0.0271664	0.0215152	ADD3/SH3BP1/RHOQ/SPTA1/SAMD3/CAPZA2/RAB10/ACTR2/MARCKS/SLC2A1	10
CC	GO:0032588	trans-Golgi network membrane	5/228	85/18698	0.00383782	0.0287837	0.0227961	AP1S2/M6PR/CD74/VPS53/HLA-DPA1	5
CC	GO:0070820	tertiary granule	7/228	164/18698	0.00404319	0.0296187	0.0234574	SIGLEC14/B2M/LTA4H/PRCP/LILRA3/ATP6AP2/PPBP	7
CC	GO:0005791	rough endoplasmic reticulum	5/228	90/18698	0.00489696	0.0350578	0.0277651	SRP9/RPS23/RPL18/TRAM1/RPL27	5
CC	GO:0042788	polysomal ribosome	3/228	30/18698	0.00569842	0.0398889	0.0315912	RPS23/RPL18/RPL19	3
CC	GO:0101003	ficolin-1-rich granule membrane	4/228	61/18698	0.00652889	0.0447087	0.0354084	SIGLEC14/PRCP/LILRA3/ATP6AP2	4
CC	GO:0030139	endocytic vesicle	9/228	290/18698	0.00943453	0.0619744	0.0490825	RPS27A/GNLY/HSP90AA1/B2M/EVL/CD36/CD74/RAB10/HLA-DPA1	9
CC	GO:0098794	postsynapse	12/228	450/18698	0.00944371	0.0619744	0.0490825	ADD3/FYN/ITGB1/RTN4/CD3E/NPTN/CHRNA5/PRNP/DVL1/PJA2/ACTR2/NRGN	12
CC	GO:0030667	secretory granule membrane	9/228	303/18698	0.0123092	0.0777271	0.0615583	PTPRC/SIGLEC14/CD36/PRCP/LILRA3/ATP6AP2/CMTM6/RAB10/CD44	9
CC	GO:0030660	Golgi-associated vesicle membrane	5/228	113/18698	0.0125045	0.0777271	0.0615583	RHOQ/B2M/CD74/HLA-DPA1/NRGN	5
CC	GO:0099568	cytoplasmic region	12/228	468/18698	0.0125844	0.0777271	0.0615583	ADD3/SH3BP1/RHOQ/SPTA1/SAMD3/PRKAR1A/CAPZA2/RAB10/ACTR2/MARCKS/SLC2A1/CFAP74	12
CC	GO:0030666	endocytic vesicle membrane	6/228	161/18698	0.0142087	0.0860722	0.0681675	RPS27A/B2M/CD36/CD74/RAB10/HLA-DPA1	6
CC	GO:0055037	recycling endosome	6/228	165/18698	0.0158603	0.0909162	0.0720038	ITGB1/ATG9A/B2M/ACKR1/VPS53/RAB10	6
CC	GO:0042613	MHC class II protein complex	2/228	16/18698	0.0158743	0.0909162	0.0720038	CD74/HLA-DPA1	2
CC	GO:0071437	invadopodium	2/228	16/18698	0.0158743	0.0909162	0.0720038	ITGB1/ACTR2	2
CC	GO:0044448	cell cortex part	6/228	166/18698	0.0162931	0.0916485	0.0725837	SH3BP1/SPTA1/CAPZA2/RAB10/ACTR2/SLC2A1	6
CC	GO:0045335	phagocytic vesicle	5/228	124/18698	0.0180329	0.0996557	0.0789253	GNLY/B2M/EVL/CD36/RAB10	5
CC	GO:0005775	vacuolar lumen	6/228	172/18698	0.0190621	0.103527	0.081991	LIPA/HSP90AA1/SDCBP/CD74/PPT1/ACTR2	6
CC	GO:0005798	Golgi-associated vesicle	6/228	174/18698	0.0200523	0.105605	0.0836369	RHOQ/TMED5/B2M/CD74/HLA-DPA1/NRGN	6
CC	GO:0031252	cell leading edge	10/228	385/18698	0.0201152	0.105605	0.0836369	LMO4/SH3BP1/ITGB1/ARPC5/HSP90AA1/EVL/ACTR3/ACTR2/ARPC2/CD44	10
CC	GO:0043034	costamere	2/228	19/18698	0.0220863	0.112213	0.0888702	VCL/AHNAK	2
CC	GO:0071682	endocytic vesicle lumen	2/228	19/18698	0.0220863	0.112213	0.0888702	GNLY/HSP90AA1	2
CC	GO:0060205	cytoplasmic vesicle lumen	9/228	338/18698	0.0232618	0.116296	0.092104	F13A1/VCL/GNLY/ARPC5/HSP90AA1/SDCBP/B2M/ACTR2/PPBP	9
CC	GO:0031983	vesicle lumen	9/228	339/18698	0.0236524	0.116296	0.092104	F13A1/VCL/GNLY/ARPC5/HSP90AA1/SDCBP/B2M/ACTR2/PPBP	9
CC	GO:0000145	exocyst	2/228	20/18698	0.0243459	0.116296	0.092104	SH3BP1/RAB10	2
CC	GO:0030134	COPII-coated ER to Golgi transport vesicle	4/228	90/18698	0.0243667	0.116296	0.092104	TMED5/B2M/CD74/HLA-DPA1	4
CC	GO:0043202	lysosomal lumen	4/228	95/18698	0.0289808	0.136253	0.10791	LIPA/HSP90AA1/CD74/PPT1	4
CC	GO:1904724	tertiary granule lumen	3/228	55/18698	0.0295081	0.136692	0.108257	B2M/LTA4H/PPBP	3
CC	GO:0001891	phagocytic cup	2/228	23/18698	0.0316556	0.143916	0.113979	SH3BP1/CDC42SE2	2
CC	GO:0005903	brush border	4/228	98/18698	0.0319814	0.143916	0.113979	ADD3/CD36/CAPZA2/ACTR3	4
CC	GO:0030863	cortical cytoskeleton	4/228	105/18698	0.0396678	0.173865	0.137698	SPTA1/CAPZA2/ACTR2/SLC2A1	4
CC	GO:0012507	ER to Golgi transport vesicle membrane	3/228	62/18698	0.0400066	0.173865	0.137698	B2M/CD74/HLA-DPA1	3
CC	GO:0042470	melanosome	4/228	106/18698	0.0408445	0.173865	0.137698	ITGB1/HSP90AA1/SDCBP/SLC2A1	4
CC	GO:0048770	pigment granule	4/228	106/18698	0.0408445	0.173865	0.137698	ITGB1/HSP90AA1/SDCBP/SLC2A1	4
CC	GO:0034774	secretory granule lumen	8/228	321/18698	0.0436679	0.183405	0.145253	F13A1/VCL/ARPC5/HSP90AA1/SDCBP/B2M/ACTR2/PPBP	8
CC	GO:0042581	specific granule	5/228	160/18698	0.046514	0.192788	0.152685	VCL/B2M/CD36/LILRA3/CMTM6	5
CC	GO:0071556	integral component of lumenal side of endoplasmic reticulum membrane	2/228	29/18698	0.048447	0.195651	0.154952	CD74/HLA-DPA1	2
CC	GO:0098553	lumenal side of endoplasmic reticulum membrane	2/228	29/18698	0.048447	0.195651	0.154952	CD74/HLA-DPA1	2
MF	GO:0003735	structural constituent of ribosome	15/219	162/17548	1.85e-09	8.62e-07	7.85e-07	RPL5/RPS27A/RPS23/RPL37A/RPL15/RPS15A/RPL7/RPS24/RPL18/RPS17/RPL19/RPL26/RPS10/RPL27A/RPL27	15
MF	GO:0045296	cadherin binding	13/219	324/17548	0.000225691	0.0342241	0.0311445	CAPZA1/ITGB1/RTN4/VCL/EIF3E/CCS/RPL15/SDCBP/EEF1G/ARGLU1/RAB10/AHNAK/EIF4G2	13
MF	GO:0019956	chemokine binding	4/219	25/17548	0.000243009	0.0342241	0.0311445	CX3CR1/ITGB1/CCR3/ACKR1	4
MF	GO:0019955	cytokine binding	7/219	103/17548	0.000307926	0.0342241	0.0311445	CX3CR1/TGFBR3/ITGB1/CCR3/ACKR1/CD36/CD74	7
MF	GO:0005200	structural constituent of cytoskeleton	7/219	107/17548	0.000388602	0.0342241	0.0311445	ADD3/SPTA1/ARPC5/TUBB1/ACTR3/ACTR2/ARPC2	7
MF	GO:0050839	cell adhesion molecule binding	16/219	489/17548	0.000441601	0.0342241	0.0311445	CAPZA1/ITGB1/MFGE8/RTN4/VCL/NPTN/EIF3E/CCS/RPL15/SDCBP/EEF1G/ARGLU1/RAB10/TGFBI/AHNAK/EIF4G2	16
MF	GO:0023023	MHC protein complex binding	3/219	20/17548	0.00186849	0.115608	0.105205	KLRD1/HSP90AA1/CD74	3
MF	GO:0003779	actin binding	13/219	410/17548	0.00198895	0.115608	0.105205	ADD3/CAPZA1/SPTA1/ITGB1/VCL/ARPC5/EVL/DAAM2/CAPZA2/ACTR3/ACTR2/MARCKS/ARPC2	13
MF	GO:0015149	hexose transmembrane transporter activity	3/219	22/17548	0.00247818	0.128039	0.116518	M6PR/SLC2A1/PPBP	3
MF	GO:0015145	monosaccharide transmembrane transporter activity	3/219	24/17548	0.00319785	0.1487	0.135319	M6PR/SLC2A1/PPBP	3
MF	GO:0051119	sugar transmembrane transporter activity	3/219	28/17548	0.0049899	0.182215	0.165818	M6PR/SLC2A1/PPBP	3
MF	GO:0033218	amide binding	10/219	308/17548	0.00545406	0.182215	0.165818	SLC7A5/DHFR/PRNP/NDUFAB1/LTA4H/CD36/SSTR2/CD74/HLA-DPA1/ERAP2	10
MF	GO:0004896	cytokine receptor activity	5/219	93/17548	0.00618233	0.182215	0.165818	CX3CR1/CCR3/CD74/IL7R/CD44	5
MF	GO:0004185	serine-type carboxypeptidase activity	2/219	10/17548	0.00653159	0.182215	0.165818	CPVL/PRCP	2
MF	GO:0005522	profilin binding	2/219	10/17548	0.00653159	0.182215	0.165818	RHOQ/EVL	2
MF	GO:0019957	C-C chemokine binding	2/219	10/17548	0.00653159	0.182215	0.165818	CCR3/ACKR1	2
MF	GO:0097718	disordered domain specific binding	3/219	31/17548	0.00666161	0.182215	0.165818	FYN/HSP90AA1/CALM2	3
MF	GO:0005518	collagen binding	4/219	63/17548	0.00791461	0.193777	0.17634	ITGB1/ADGRG1/TGFBI/CD44	4
MF	GO:0019855	calcium channel inhibitor activity	2/219	11/17548	0.00791776	0.193777	0.17634	MCUB/CALM2	2
MF	GO:0042287	MHC protein binding	3/219	34/17548	0.00862909	0.200626	0.182573	KLRD1/CD74/PILRA	3
MF	GO:0003730	mRNA 3'-UTR binding	4/219	66/17548	0.00930386	0.206014	0.187476	PABPC1/PCBP4/RPL5/ZFP36L1	4
MF	GO:0005246	calcium channel regulator activity	3/219	36/17548	0.0101104	0.213696	0.194467	SGK1/MCUB/CALM2	3
MF	GO:0008195	phosphatidate phosphatase activity	2/219	13/17548	0.0110462	0.220137	0.200328	PLPP5/PLPP2	2
MF	GO:0015144	carbohydrate transmembrane transporter activity	3/219	38/17548	0.0117303	0.220137	0.200328	M6PR/SLC2A1/PPBP	3
MF	GO:0034236	protein kinase A catalytic subunit binding	2/219	14/17548	0.0127821	0.220137	0.200328	PRKAR1A/PJA2	2
MF	GO:0070008	serine-type exopeptidase activity	2/219	14/17548	0.0127821	0.220137	0.200328	CPVL/PRCP	2
MF	GO:0072349	modified amino acid transmembrane transporter activity	2/219	14/17548	0.0127821	0.220137	0.200328	SLC6A8/SLC16A12	2
MF	GO:0005521	lamin binding	2/219	15/17548	0.0146285	0.242937	0.221077	PRNP/IFI27	2
MF	GO:0140104	molecular carrier activity	3/219	42/17548	0.0153942	0.246837	0.224626	CCS/NDUFAB1/HBZ	3
MF	GO:0023026	MHC class II protein complex binding	2/219	16/17548	0.0165822	0.247651	0.225367	HSP90AA1/CD74	2
MF	GO:0004177	aminopeptidase activity	3/219	45/17548	0.0185184	0.247651	0.225367	LTA4H/PRCP/ERAP2	3
MF	GO:0015171	amino acid transmembrane transporter activity	4/219	81/17548	0.0186027	0.247651	0.225367	SLC7A5/SLC6A8/SLC16A12/SLC7A7	4
MF	GO:0016755	transferase activity, transferring amino-acyl groups	2/219	17/17548	0.0186404	0.247651	0.225367	F13A1/TGM2	2
MF	GO:0045236	CXCR chemokine receptor binding	2/219	17/17548	0.0186404	0.247651	0.225367	PF4V1/PPBP	2
MF	GO:0048019	receptor antagonist activity	2/219	17/17548	0.0186404	0.247651	0.225367	ZNF653/CCL5	2
MF	GO:0070182	DNA polymerase binding	2/219	18/17548	0.0208002	0.268669	0.244494	CDK2AP1/HSP90AA1	2
MF	GO:0042277	peptide binding	8/219	273/17548	0.0215766	0.269594	0.245335	SLC7A5/PRNP/LTA4H/CD36/SSTR2/CD74/HLA-DPA1/ERAP2	8
MF	GO:0051015	actin filament binding	6/219	174/17548	0.0221389	0.269594	0.245335	SPTA1/ARPC5/ACTR3/ACTR2/MARCKS/ARPC2	6
MF	GO:0050431	transforming growth factor beta binding	2/219	19/17548	0.0230587	0.269594	0.245335	TGFBR3/CD36	2
MF	GO:0008009	chemokine activity	3/219	49/17548	0.0231909	0.269594	0.245335	CCL5/PF4V1/PPBP	3
MF	GO:0008135	translation factor activity, RNA binding	4/219	89/17548	0.0252966	0.275548	0.250753	EIF3E/EIF4A2/EEF1G/EIF4G2	4
MF	GO:0070006	metalloaminopeptidase activity	2/219	20/17548	0.0254132	0.275548	0.250753	LTA4H/ERAP2	2
MF	GO:0003743	translation initiation factor activity	3/219	51/17548	0.0257448	0.275548	0.250753	EIF3E/EIF4A2/EIF4G2	3
MF	GO:0050840	extracellular matrix binding	3/219	52/17548	0.0270762	0.275548	0.250753	ITGB1/ADGRG1/TGFBI	3
MF	GO:0005355	glucose transmembrane transporter activity	2/219	21/17548	0.0278609	0.275548	0.250753	SLC2A1/PPBP	2
MF	GO:0051184	cofactor transmembrane transporter activity	2/219	21/17548	0.0278609	0.275548	0.250753	SLC6A8/SLC16A12	2
MF	GO:0051428	peptide hormone receptor binding	2/219	21/17548	0.0278609	0.275548	0.250753	FYN/RUNDC3A	2
MF	GO:0045182	translation regulator activity	3/219	53/17548	0.0284437	0.275548	0.250753	PAIP2/PABPC1/DHFR	3
MF	GO:0022829	wide pore channel activity	2/219	22/17548	0.0303992	0.288482	0.262523	PRF1/GJC1	2

## Sheet: KEGG
ID	Description	GeneRatio	BgRatio	pvalue	p.adjust	qvalue	geneID	Count
hsa03010	Ribosome	15/138	158/8035	7.06225e-08	1.5537e-05	1.45705e-05	6125/6233/6228/6168/6138/6210/6129/6229/6141/6218/6143/6154/6204/6157/6155	15
hsa04640	Hematopoietic cell lineage	9/138	99/8035	4.68028e-05	0.0051483	0.00482807	917/930/916/948/3113/914/915/3575/960	9
hsa05340	Primary immunodeficiency	5/138	38/8035	0.00044222	0.0324294	0.0304123	5788/930/916/915/3575	5
hsa05169	Epstein-Barr virus infection	10/138	201/8035	0.00235363	0.12945	0.121398	917/919/930/916/567/1870/3113/915/5606/960	10
hsa05332	Graft-versus-host disease	4/138	41/8035	0.00515569	0.226851	0.21274	3824/5551/3002/3113	4
hsa04660	T cell receptor signaling pathway	6/138	104/8035	0.00882924	0.296216	0.277791	5788/2534/917/919/916/915	6
hsa04659	Th17 cell differentiation	6/138	107/8035	0.0100878	0.296216	0.277791	917/919/916/3320/3113/915	6
hsa04612	Antigen processing and presentation	5/138	78/8035	0.0107715	0.296216	0.277791	3824/3320/567/972/3113	5
hsa05310	Asthma	3/138	31/8035	0.0156832	0.339041	0.317952	5553/2205/3113	3
hsa05235	PD-L1 expression and PD-1 checkpoint pathway in cancer	5/138	89/8035	0.018252	0.339041	0.317952	917/919/916/915/5606	5
hsa05416	Viral myocarditis	4/138	60/8035	0.0193468	0.339041	0.317952	2534/5551/3113/1982	4
hsa04658	Th1 and Th2 cell differentiation	5/138	92/8035	0.0207675	0.339041	0.317952	917/919/916/3113/915	5
hsa04666	Fc gamma R-mediated phagocytosis	5/138	93/8035	0.0216539	0.339041	0.317952	5788/10092/8612/4082/10109	5
hsa05020	Prion diseases	3/138	35/8035	0.0217318	0.339041	0.317952	2534/6352/5621	3
hsa04650	Natural killer cell mediated cytotoxicity	6/138	131/8035	0.0250532	0.339041	0.317952	3824/2534/919/5551/3002/962	6
hsa05330	Allograft rejection	3/138	38/8035	0.0269918	0.339041	0.317952	5551/3002/3113	3
hsa04061	Viral protein interaction with cytokine and cytokine receptor	5/138	100/8035	0.0285515	0.339041	0.317952	1524/6352/5197/1232/5473	5
hsa05170	Human immunodeficiency virus 1 infection	8/138	212/8035	0.0293718	0.339041	0.317952	917/919/8905/916/567/805/915/5606	8
hsa05142	Chagas disease (American trypanosomiasis)	5/138	102/8035	0.0307507	0.339041	0.317952	917/6352/919/916/915	5
hsa05132	Salmonella infection	8/138	214/8035	0.0308219	0.339041	0.317952	5788/4074/10092/10627/3320/79026/10109/5606	8
hsa05166	Human T-cell leukemia virus 1 infection	8/138	219/8035	0.0346612	0.355154	0.333063	917/64682/916/567/1870/3113/915/6513	8
hsa05100	Bacterial invasion of epithelial cells	4/138	73/8035	0.0364681	0.355154	0.333063	3688/7414/10092/10109	4
hsa04940	Type I diabetes mellitus	3/138	43/8035	0.0371297	0.355154	0.333063	5551/3002/3113	3
hsa00100	Steroid biosynthesis	2/138	20/8035	0.0454704	0.416812	0.390886	7108/3988	2
