# Supplementary material for: A Five-Genes Based Diagnostic Signature for Sepsis-Induced ARDS
Source: Pathol Oncol Res. 2021 Jul 29;27:580801. doi: 10.3389/pore.2021.580801 (PMC8357742; doi:10.3389/pore.2021.580801)
Supplement: Supplementary file 3 [file Table3.xlsx]

## Sheet: GO
ONTOLOGY	ID	Description	GeneRatio	BgRatio	pvalue	p.adjust	qvalue	geneID	Count
BP	GO:0043312	neutrophil degranulation	18/94	485/17653	7.63e-11	6.73e-08	5.87e-08	PNP/GPI/FGL2/BPI/OLFM4/TCN1/LCN2/CEACAM8/ADGRE3/RETN/LTF/MME/HP/MMP8/CEACAM1/CTSG/CLEC5A/PLAC8	18
BP	GO:0002283	neutrophil activation involved in immune response	18/94	488/17653	8.43e-11	6.73e-08	5.87e-08	PNP/GPI/FGL2/BPI/OLFM4/TCN1/LCN2/CEACAM8/ADGRE3/RETN/LTF/MME/HP/MMP8/CEACAM1/CTSG/CLEC5A/PLAC8	18
BP	GO:0042119	neutrophil activation	18/94	498/17653	1.17e-10	6.73e-08	5.87e-08	PNP/GPI/FGL2/BPI/OLFM4/TCN1/LCN2/CEACAM8/ADGRE3/RETN/LTF/MME/HP/MMP8/CEACAM1/CTSG/CLEC5A/PLAC8	18
BP	GO:0002446	neutrophil mediated immunity	18/94	500/17653	1.25e-10	6.73e-08	5.87e-08	PNP/GPI/FGL2/BPI/OLFM4/TCN1/LCN2/CEACAM8/ADGRE3/RETN/LTF/MME/HP/MMP8/CEACAM1/CTSG/CLEC5A/PLAC8	18
BP	GO:0006323	DNA packaging	9/94	208/17653	1.65e-06	0.000709318	0.000618277	HIST1H2BF/HIST1H2BM/HIST1H1C/TOP2A/NUSAP1/HIST1H2BI/HIST1H4B/HIST1H3I/HIST1H4L	9
BP	GO:0030099	myeloid cell differentiation	11/94	394/17653	7.82e-06	0.00280492	0.00244491	CA2/TFRC/HIST1H4B/RHAG/HIST1H3I/LTF/DMTN/HIST1H4L/EPB42/CEACAM1/CLEC5A	11
BP	GO:0006959	humoral immune response	10/94	329/17653	9.98e-06	0.00306708	0.00267342	GPI/HIST1H2BF/BPI/LCN2/HIST1H2BI/LY86/LTF/CCR2/TREM1/CTSG	10
BP	GO:0006334	nucleosome assembly	7/94	146/17653	1.29e-05	0.00346035	0.00301621	HIST1H2BF/HIST1H2BM/HIST1H1C/HIST1H2BI/HIST1H4B/HIST1H3I/HIST1H4L	7
BP	GO:0019730	antimicrobial humoral response	6/94	108/17653	2.4e-05	0.00534108	0.00465555	HIST1H2BF/BPI/LCN2/HIST1H2BI/LTF/CTSG	6
BP	GO:0071103	DNA conformation change	9/94	292/17653	2.55e-05	0.00534108	0.00465555	HIST1H2BF/HIST1H2BM/HIST1H1C/TOP2A/NUSAP1/HIST1H2BI/HIST1H4B/HIST1H3I/HIST1H4L	9
BP	GO:0031497	chromatin assembly	7/94	164/17653	2.73e-05	0.00534108	0.00465555	HIST1H2BF/HIST1H2BM/HIST1H1C/HIST1H2BI/HIST1H4B/HIST1H3I/HIST1H4L	7
BP	GO:0032680	regulation of tumor necrosis factor production	6/94	114/17653	3.26e-05	0.00584462	0.00509446	LRRK2/BPI/LTF/CCR2/LY96/DDX58	6
BP	GO:0032640	tumor necrosis factor production	6/94	117/17653	3.77e-05	0.00608512	0.00530409	LRRK2/BPI/LTF/CCR2/LY96/DDX58	6
BP	GO:1903555	regulation of tumor necrosis factor superfamily cytokine production	6/94	118/17653	3.96e-05	0.00608512	0.00530409	LRRK2/BPI/LTF/CCR2/LY96/DDX58	6
BP	GO:0034728	nucleosome organization	7/94	176/17653	4.29e-05	0.00615262	0.00536293	HIST1H2BF/HIST1H2BM/HIST1H1C/HIST1H2BI/HIST1H4B/HIST1H3I/HIST1H4L	7
BP	GO:0071706	tumor necrosis factor superfamily cytokine production	6/94	123/17653	5e-05	0.00672167	0.00585894	LRRK2/BPI/LTF/CCR2/LY96/DDX58	6
BP	GO:0065004	protein-DNA complex assembly	8/94	252/17653	5.96e-05	0.00714552	0.00622839	CENPF/HIST1H2BF/HIST1H2BM/HIST1H1C/HIST1H2BI/HIST1H4B/HIST1H3I/HIST1H4L	8
BP	GO:0002831	regulation of response to biotic stimulus	6/94	127/17653	5.98e-05	0.00714552	0.00622839	AIM2/LY86/LTF/LY96/CEACAM1/DDX58	6
BP	GO:0006333	chromatin assembly or disassembly	7/94	190/17653	6.96e-05	0.00788537	0.00687328	HIST1H2BF/HIST1H2BM/HIST1H1C/HIST1H2BI/HIST1H4B/HIST1H3I/HIST1H4L	7
BP	GO:0050663	cytokine secretion	7/94	196/17653	8.46e-05	0.00910653	0.0079377	PNP/LRRK2/AIM2/TLR6/BANK1/DDX58/CLEC5A	7
BP	GO:0002262	myeloid cell homeostasis	6/94	139/17653	9.86e-05	0.00969921	0.00845431	GPI/RHAG/HCAR2/CCR2/DMTN/EPB42	6
BP	GO:0055072	iron ion homeostasis	5/94	87/17653	0.000100677	0.00969921	0.00845431	TFRC/LCN2/RHAG/LTF/EPB42	5
BP	GO:0019731	antibacterial humoral response	4/94	46/17653	0.000103663	0.00969921	0.00845431	HIST1H2BF/HIST1H2BI/LTF/CTSG	4
BP	GO:0071824	protein-DNA complex subunit organization	8/94	283/17653	0.000133557	0.0119756	0.0104385	CENPF/HIST1H2BF/HIST1H2BM/HIST1H1C/HIST1H2BI/HIST1H4B/HIST1H3I/HIST1H4L	8
BP	GO:0042102	positive regulation of T cell proliferation	5/94	96/17653	0.000160391	0.0138064	0.0120344	PNP/TFRC/CD24/CCR2/SPTA1	5
BP	GO:0042742	defense response to bacterium	8/94	293/17653	0.000169437	0.0140242	0.0122242	TLR6/HIST1H2BF/BPI/HIST1H2BI/LTF/HP/CTSG/PLAC8	8
BP	GO:0002227	innate immune response in mucosa	3/94	24/17653	0.000272878	0.02063	0.0179821	HIST1H2BF/HIST1H2BI/LTF	3
BP	GO:0031664	regulation of lipopolysaccharide-mediated signaling pathway	3/94	24/17653	0.000272878	0.02063	0.0179821	LY86/LTF/LY96	3
BP	GO:0048872	homeostasis of number of cells	7/94	238/17653	0.000280372	0.02063	0.0179821	GPI/RHAG/HCAR2/CCR2/DMTN/SPTA1/EPB42	7
BP	GO:0000819	sister chromatid segregation	7/94	239/17653	0.000287593	0.02063	0.0179821	KIF14/CENPF/BIRC5/TOP2A/DLGAP5/NUSAP1/HORMAD1	7
BP	GO:0050707	regulation of cytokine secretion	6/94	172/17653	0.000314359	0.0218226	0.0190216	LRRK2/AIM2/TLR6/BANK1/DDX58/CLEC5A	6
BP	GO:0001818	negative regulation of cytokine production	7/94	245/17653	0.000334127	0.02247	0.019586	TLR6/BPI/CD24/LTF/BANK1/CEACAM1/DDX58	7
BP	GO:0071219	cellular response to molecule of bacterial origin	6/94	182/17653	0.00042497	0.0274906	0.0239622	TLR6/TFPI/LY86/LTF/LY96/CTSG	6
BP	GO:0002683	negative regulation of immune system process	9/94	426/17653	0.00044343	0.0274906	0.0239622	TLR6/BPI/HIST1H4B/LTF/CCR2/LY96/BANK1/HIST1H4L/CEACAM1	9
BP	GO:0032760	positive regulation of tumor necrosis factor production	4/94	67/17653	0.000447105	0.0274906	0.0239622	LRRK2/CCR2/LY96/DDX58	4
BP	GO:0061515	myeloid cell development	4/94	68/17653	0.000473127	0.0282825	0.0246524	RHAG/LTF/DMTN/EPB42	4
BP	GO:0007599	hemostasis	8/94	346/17653	0.000517085	0.0295133	0.0257253	JMJD1C/GPI/TFPI/HIST1H3I/MMRN1/DMTN/CEACAM1/ITGB3	8
BP	GO:1903557	positive regulation of tumor necrosis factor superfamily cytokine production	4/94	70/17653	0.00052838	0.0295133	0.0257253	LRRK2/CCR2/LY96/DDX58	4
BP	GO:0048821	erythrocyte development	3/94	30/17653	0.00053486	0.0295133	0.0257253	RHAG/DMTN/EPB42	3
BP	GO:0006335	DNA replication-dependent nucleosome assembly	3/94	32/17653	0.000648412	0.0340337	0.0296655	HIST1H4B/HIST1H3I/HIST1H4L	3
BP	GO:0034723	DNA replication-dependent nucleosome organization	3/94	32/17653	0.000648412	0.0340337	0.0296655	HIST1H4B/HIST1H3I/HIST1H4L	3
BP	GO:0050671	positive regulation of lymphocyte proliferation	5/94	132/17653	0.00069839	0.0350811	0.0305784	PNP/TFRC/CD24/CCR2/SPTA1	5
BP	GO:0050867	positive regulation of cell activation	8/94	363/17653	0.000707884	0.0350811	0.0305784	PNP/LRRK2/TLR6/TFRC/CD24/CCR2/DMTN/SPTA1	8
BP	GO:0032946	positive regulation of mononuclear cell proliferation	5/94	133/17653	0.000722652	0.0350811	0.0305784	PNP/TFRC/CD24/CCR2/SPTA1	5
BP	GO:0048285	organelle fission	9/94	457/17653	0.000733574	0.0350811	0.0305784	KIF14/CENPF/LRRK2/TPX2/BIRC5/TOP2A/DLGAP5/NUSAP1/HORMAD1	9
BP	GO:0071216	cellular response to biotic stimulus	6/94	204/17653	0.000774627	0.0355436	0.0309816	TLR6/TFPI/LY86/LTF/LY96/CTSG	6
BP	GO:0002385	mucosal immune response	3/94	34/17653	0.000776278	0.0355436	0.0309816	HIST1H2BF/HIST1H2BI/LTF	3
BP	GO:0045815	positive regulation of gene expression, epigenetic	4/94	79/17653	0.000834852	0.0374292	0.0326251	SLC50A1/HIST1H4B/HIST1H3I/HIST1H4L	4
BP	GO:0070665	positive regulation of leukocyte proliferation	5/94	140/17653	0.00091057	0.0389066	0.0339129	PNP/TFRC/CD24/CCR2/SPTA1	5
BP	GO:0002251	organ or tissue specific immune response	3/94	36/17653	0.00091914	0.0389066	0.0339129	HIST1H2BF/HIST1H2BI/LTF	3
BP	GO:0001894	tissue homeostasis	6/94	211/17653	0.000922981	0.0389066	0.0339129	CA2/TFRC/LTF/CCR2/MAK/ITGB3	6
BP	GO:0055076	transition metal ion homeostasis	5/94	141/17653	0.000940123	0.0389066	0.0339129	TFRC/LCN2/RHAG/LTF/EPB42	5
BP	GO:0045124	regulation of bone resorption	3/94	37/17653	0.0009964	0.0400377	0.0348988	CA2/TFRC/ITGB3	3
BP	GO:0050886	endocrine process	4/94	83/17653	0.00100466	0.0400377	0.0348988	RETN/HCAR2/MME/CTSG	4
BP	GO:0034103	regulation of tissue remodeling	4/94	85/17653	0.00109807	0.0425094	0.0370533	CA2/TFRC/CEACAM1/ITGB3	4
BP	GO:0034446	substrate adhesion-dependent cell spreading	4/94	86/17653	0.00114699	0.0425094	0.0370533	KIF14/OLFM4/DMTN/ITGB3	4
BP	GO:0000183	chromatin silencing at rDNA	3/94	39/17653	0.00116298	0.0425094	0.0370533	HIST1H4B/HIST1H3I/HIST1H4L	3
BP	GO:0060249	anatomical structure homeostasis	8/94	393/17653	0.00118074	0.0425094	0.0370533	CA2/TFRC/HIST1H4B/LTF/CCR2/MAK/HIST1H4L/ITGB3	8
BP	GO:0042129	regulation of T cell proliferation	5/94	149/17653	0.00120294	0.0425094	0.0370533	PNP/TFRC/CD24/CCR2/SPTA1	5
BP	GO:0019755	one-carbon compound transport	2/94	10/17653	0.00122782	0.0425094	0.0370533	CA2/RHAG	2
BP	GO:0071287	cellular response to manganese ion	2/94	10/17653	0.00122782	0.0425094	0.0370533	LRRK2/SLFN14	2
BP	GO:0045638	negative regulation of myeloid cell differentiation	4/94	88/17653	0.00124937	0.0425094	0.0370533	HIST1H4B/LTF/HIST1H4L/CEACAM1	4
BP	GO:0043030	regulation of macrophage activation	3/94	40/17653	0.00125245	0.0425094	0.0370533	LRRK2/TLR6/BPI	3
BP	GO:0098813	nuclear chromosome segregation	7/94	307/17653	0.00126422	0.0425094	0.0370533	KIF14/CENPF/BIRC5/TOP2A/DLGAP5/NUSAP1/HORMAD1	7
BP	GO:0043301	negative regulation of leukocyte degranulation	2/94	11/17653	0.00149547	0.0495115	0.0431567	CCR2/CEACAM1	2
BP	GO:0000280	nuclear division	8/94	411/17653	0.00156809	0.0511291	0.0445667	KIF14/CENPF/TPX2/BIRC5/TOP2A/DLGAP5/NUSAP1/HORMAD1	8
BP	GO:0050714	positive regulation of protein secretion	6/94	238/17653	0.00170941	0.0534517	0.0465912	LRRK2/AIM2/GPI/HCAR2/DDX58/CLEC5A	6
BP	GO:0046850	regulation of bone remodeling	3/94	45/17653	0.0017646	0.0534517	0.0465912	CA2/TFRC/ITGB3	3
BP	GO:0002002	regulation of angiotensin levels in blood	2/94	12/17653	0.00178835	0.0534517	0.0465912	MME/CTSG	2
BP	GO:0002003	angiotensin maturation	2/94	12/17653	0.00178835	0.0534517	0.0465912	MME/CTSG	2
BP	GO:0032490	detection of molecule of bacterial origin	2/94	12/17653	0.00178835	0.0534517	0.0465912	TLR6/LY96	2
BP	GO:1904469	positive regulation of tumor necrosis factor secretion	2/94	12/17653	0.00178835	0.0534517	0.0465912	LRRK2/DDX58	2
BP	GO:0045637	regulation of myeloid cell differentiation	6/94	244/17653	0.00193812	0.0570638	0.0497396	CA2/HIST1H4B/HIST1H3I/LTF/HIST1H4L/CEACAM1	6
BP	GO:0050708	regulation of protein secretion	8/94	426/17653	0.0019627	0.0570638	0.0497396	LRRK2/AIM2/GPI/TLR6/HCAR2/BANK1/DDX58/CLEC5A	8
BP	GO:0009409	response to cold	3/94	47/17653	0.00200099	0.0570638	0.0497396	ATP2B1/GMPR/PLAC8	3
BP	GO:0010038	response to metal ion	7/94	334/17653	0.00204311	0.0570638	0.0497396	LRRK2/GPI/CA2/SLFN14/BSG/DMTN/FECH	7
BP	GO:0007159	leukocyte cell-cell adhesion	7/94	335/17653	0.0020778	0.0570638	0.0497396	PNP/TFRC/CD24/TSTA3/CCR2/SPTA1/CEACAM1	7
BP	GO:0048871	multicellular organismal homeostasis	7/94	335/17653	0.0020778	0.0570638	0.0497396	CA2/TFRC/RHAG/LTF/CCR2/MAK/ITGB3	7
BP	GO:0048771	tissue remodeling	5/94	169/17653	0.00209481	0.0570638	0.0497396	CA2/TFRC/CCR2/CEACAM1/ITGB3	5
BP	GO:0051290	protein heterotetramerization	3/94	48/17653	0.00212622	0.0571953	0.0498543	HIST1H4B/HIST1H3I/HIST1H4L	3
BP	GO:0007596	blood coagulation	7/94	341/17653	0.00229564	0.0609903	0.0531622	JMJD1C/TFPI/HIST1H3I/MMRN1/DMTN/CEACAM1/ITGB3	7
BP	GO:0042098	T cell proliferation	5/94	174/17653	0.00237789	0.0616531	0.0537399	PNP/TFRC/CD24/CCR2/SPTA1	5
BP	GO:0071222	cellular response to lipopolysaccharide	5/94	174/17653	0.00237789	0.0616531	0.0537399	TFPI/LY86/LTF/LY96/CTSG	5
BP	GO:0001780	neutrophil homeostasis	2/94	14/17653	0.00244872	0.0620384	0.0540758	HCAR2/CCR2	2
BP	GO:0002237	response to molecule of bacterial origin	7/94	345/17653	0.0024504	0.0620384	0.0540758	TLR6/TFPI/CD24/LY86/LTF/LY96/CTSG	7
BP	GO:0022409	positive regulation of cell-cell adhesion	6/94	257/17653	0.00251265	0.0625996	0.0545649	PNP/TFRC/CD24/CCR2/DMTN/SPTA1	6
BP	GO:0050817	coagulation	7/94	347/17653	0.00253075	0.0625996	0.0545649	JMJD1C/TFPI/HIST1H3I/MMRN1/DMTN/CEACAM1/ITGB3	7
BP	GO:0002793	positive regulation of peptide secretion	6/94	259/17653	0.00261131	0.0638585	0.0556622	LRRK2/AIM2/GPI/HCAR2/DDX58/CLEC5A	6
BP	GO:0009435	NAD biosynthetic process	3/94	52/17653	0.00267543	0.0645006	0.0562219	PNP/GPI/KYNU	3
BP	GO:0002696	positive regulation of leukocyte activation	7/94	351/17653	0.00269752	0.0645006	0.0562219	PNP/LRRK2/TLR6/TFRC/CD24/CCR2/SPTA1	7
BP	GO:0002221	pattern recognition receptor signaling pathway	5/94	181/17653	0.00281969	0.0660829	0.0576011	TLR6/CLEC7A/LTF/LY96/DDX58	5
BP	GO:0034508	centromere complex assembly	3/94	53/17653	0.00282511	0.0660829	0.0576011	CENPF/HIST1H4B/HIST1H4L	3
BP	GO:0032675	regulation of interleukin-6 production	4/94	111/17653	0.00292428	0.0670001	0.0584006	TLR6/BPI/BANK1/DDX58	4
BP	GO:0002791	regulation of peptide secretion	8/94	455/17653	0.00294571	0.0670001	0.0584006	LRRK2/AIM2/GPI/TLR6/HCAR2/BANK1/DDX58/CLEC5A	8
BP	GO:0031663	lipopolysaccharide-mediated signaling pathway	3/94	54/17653	0.00297985	0.0670001	0.0584006	LY86/LTF/LY96	3
BP	GO:0007059	chromosome segregation	7/94	358/17653	0.0030096	0.0670001	0.0584006	KIF14/CENPF/BIRC5/TOP2A/DLGAP5/NUSAP1/HORMAD1	7
BP	GO:0070527	platelet aggregation	3/94	55/17653	0.00313971	0.0670001	0.0584006	DMTN/CEACAM1/ITGB3	3
BP	GO:0051051	negative regulation of transport	8/94	460/17653	0.00314844	0.0670001	0.0584006	LRRK2/TLR6/CLIC2/CCR2/DMTN/BANK1/CEACAM1/ITGB3	8
BP	GO:0140014	mitotic nuclear division	6/94	269/17653	0.00314899	0.0670001	0.0584006	KIF14/CENPF/TPX2/BIRC5/DLGAP5/NUSAP1	6
BP	GO:1903532	positive regulation of secretion by cell	7/94	361/17653	0.00315153	0.0670001	0.0584006	LRRK2/AIM2/GPI/RETN/HCAR2/DDX58/CLEC5A	7
BP	GO:0043101	purine-containing compound salvage	2/94	16/17653	0.00320679	0.0670001	0.0584006	PNP/GMPR	2
BP	GO:0045780	positive regulation of bone resorption	2/94	16/17653	0.00320679	0.0670001	0.0584006	CA2/TFRC	2
BP	GO:0046852	positive regulation of bone remodeling	2/94	16/17653	0.00320679	0.0670001	0.0584006	CA2/TFRC	2
BP	GO:0034101	erythrocyte homeostasis	4/94	115/17653	0.00332165	0.0687326	0.0599108	GPI/RHAG/DMTN/EPB42	4
BP	GO:0050715	positive regulation of cytokine secretion	4/94	116/17653	0.00342646	0.070226	0.0612125	LRRK2/AIM2/DDX58/CLEC5A	4
BP	GO:0045453	bone resorption	3/94	57/17653	0.00347502	0.0705494	0.0614944	CA2/TFRC/ITGB3	3
BP	GO:0010042	response to manganese ion	2/94	17/17653	0.0036218	0.0720735	0.0628228	LRRK2/SLFN14	2
BP	GO:0032717	negative regulation of interleukin-8 production	2/94	17/17653	0.0036218	0.0720735	0.0628228	TLR6/BPI	2
BP	GO:0033013	tetrapyrrole metabolic process	3/94	58/17653	0.00365056	0.0720735	0.0628228	TCN1/SPTA1/FECH	3
BP	GO:0006968	cellular defense response	3/94	59/17653	0.00383144	0.0736245	0.0641748	CCR2/LY96/CLEC5A	3
BP	GO:0061844	antimicrobial humoral immune response mediated by antimicrobial peptide	3/94	59/17653	0.00383144	0.0736245	0.0641748	HIST1H2BF/HIST1H2BI/LTF	3
BP	GO:0072001	renal system development	6/94	280/17653	0.00383176	0.0736245	0.0641748	CENPF/LRRK2/CEP55/CA2/CD24/MME	6
BP	GO:0032635	interleukin-6 production	4/94	120/17653	0.0038682	0.073667	0.0642118	TLR6/BPI/BANK1/DDX58	4
BP	GO:0034121	regulation of toll-like receptor signaling pathway	3/94	60/17653	0.00401769	0.0746845	0.0650987	TLR6/LTF/LY96	3
BP	GO:0001991	regulation of systemic arterial blood pressure by circulatory renin-angiotensin	2/94	18/17653	0.00406045	0.0746845	0.0650987	MME/CTSG	2
BP	GO:0045653	negative regulation of megakaryocyte differentiation	2/94	18/17653	0.00406045	0.0746845	0.0650987	HIST1H4B/HIST1H4L	2
BP	GO:0090330	regulation of platelet aggregation	2/94	18/17653	0.00406045	0.0746845	0.0650987	DMTN/CEACAM1	2
BP	GO:0006342	chromatin silencing	4/94	123/17653	0.00422379	0.0770306	0.0671436	HIST1H2AE/HIST1H4B/HIST1H3I/HIST1H4L	4
BP	GO:0050670	regulation of lymphocyte proliferation	5/94	201/17653	0.00440767	0.0791251	0.0689693	PNP/TFRC/CD24/CCR2/SPTA1	5
BP	GO:0032944	regulation of mononuclear cell proliferation	5/94	202/17653	0.00450087	0.0791251	0.0689693	PNP/TFRC/CD24/CCR2/SPTA1	5
BP	GO:0015669	gas transport	2/94	19/17653	0.00452248	0.0791251	0.0689693	CA2/RHAG	2
BP	GO:0098581	detection of external biotic stimulus	2/94	19/17653	0.00452248	0.0791251	0.0689693	TLR6/LY96	2
BP	GO:1904467	regulation of tumor necrosis factor secretion	2/94	19/17653	0.00452248	0.0791251	0.0689693	LRRK2/DDX58	2
BP	GO:0032677	regulation of interleukin-8 production	3/94	63/17653	0.00460919	0.0797892	0.0695482	TLR6/BPI/DDX58	3
BP	GO:0022407	regulation of cell-cell adhesion	7/94	388/17653	0.00467167	0.0797892	0.0695482	PNP/TFRC/CD24/CCR2/DMTN/SPTA1/CEACAM1	7
BP	GO:0051047	positive regulation of secretion	7/94	388/17653	0.00467167	0.0797892	0.0695482	LRRK2/AIM2/GPI/RETN/HCAR2/DDX58/CLEC5A	7
BP	GO:0002576	platelet degranulation	4/94	128/17653	0.00486445	0.081408	0.0709592	ABCC4/MMRN1/DMTN/ITGB3	4
BP	GO:0043900	regulation of multi-organism process	7/94	391/17653	0.00486976	0.081408	0.0709592	AIM2/TOP2A/LY86/LTF/LY96/DDX58/CTSG	7
BP	GO:0045785	positive regulation of cell adhesion	7/94	392/17653	0.00493718	0.081408	0.0709592	PNP/OLFM4/TFRC/CD24/CCR2/DMTN/SPTA1	7
BP	GO:0071305	cellular response to vitamin D	2/94	20/17653	0.00500764	0.081408	0.0709592	ATP2B1/PIM1	2
BP	GO:1990774	tumor necrosis factor secretion	2/94	20/17653	0.00500764	0.081408	0.0709592	LRRK2/DDX58	2
BP	GO:0006879	cellular iron ion homeostasis	3/94	65/17653	0.00503125	0.081408	0.0709592	TFRC/LCN2/LTF	3
BP	GO:0042116	macrophage activation	3/94	65/17653	0.00503125	0.081408	0.0709592	LRRK2/TLR6/BPI	3
BP	GO:0050878	regulation of body fluid levels	8/94	499/17653	0.00512822	0.0823577	0.071787	JMJD1C/GPI/TFPI/HIST1H3I/MMRN1/DMTN/CEACAM1/ITGB3	8
BP	GO:0002218	activation of innate immune response	6/94	301/17653	0.00543283	0.0854553	0.074487	AIM2/TLR6/CLEC7A/LTF/LY96/DDX58	6
BP	GO:0070663	regulation of leukocyte proliferation	5/94	212/17653	0.00551155	0.0854553	0.074487	PNP/TFRC/CD24/CCR2/SPTA1	5
BP	GO:1903306	negative regulation of regulated secretory pathway	2/94	21/17653	0.00551566	0.0854553	0.074487	CCR2/CEACAM1	2
BP	GO:1903429	regulation of cell maturation	2/94	21/17653	0.00551566	0.0854553	0.074487	KIF14/LRRK2	2
BP	GO:1903037	regulation of leukocyte cell-cell adhesion	6/94	302/17653	0.00551965	0.0854553	0.074487	PNP/TFRC/CD24/CCR2/SPTA1/CEACAM1	6
BP	GO:0050870	positive regulation of T cell activation	5/94	213/17653	0.00562075	0.0863989	0.0753096	PNP/TFRC/CD24/CCR2/SPTA1	5
BP	GO:0009595	detection of biotic stimulus	2/94	22/17653	0.00604631	0.0922812	0.0804369	TLR6/LY96	2
BP	GO:0032637	interleukin-8 production	3/94	70/17653	0.00618593	0.0937474	0.0817149	TLR6/BPI/DDX58	3
BP	GO:0045814	negative regulation of gene expression, epigenetic	4/94	138/17653	0.00633533	0.0950008	0.0828074	HIST1H2AE/HIST1H4B/HIST1H3I/HIST1H4L	4
BP	GO:0001819	positive regulation of cytokine production	7/94	411/17653	0.00635693	0.0950008	0.0828074	LRRK2/AIM2/TLR6/CCR2/LY96/DDX58/CLEC5A	7
BP	GO:0019674	NAD metabolic process	3/94	71/17653	0.00643424	0.095493	0.0832364	PNP/GPI/KYNU	3
BP	GO:0042402	cellular biogenic amine catabolic process	2/94	23/17653	0.00659932	0.0966104	0.0842104	SMOX/KYNU	2
BP	GO:0043032	positive regulation of macrophage activation	2/94	23/17653	0.00659932	0.0966104	0.0842104	LRRK2/TLR6	2
BP	GO:0001655	urogenital system development	6/94	316/17653	0.00684461	0.0995243	0.0867503	CENPF/LRRK2/CEP55/CA2/CD24/MME	6
BP	GO:1903039	positive regulation of leukocyte cell-cell adhesion	5/94	224/17653	0.00692475	0.100014	0.087177	PNP/TFRC/CD24/CCR2/SPTA1	5
BP	GO:1903707	negative regulation of hemopoiesis	4/94	142/17653	0.00699805	0.100399	0.0875125	HIST1H4B/LTF/HIST1H4L/CEACAM1	4
BP	GO:0006779	porphyrin-containing compound biosynthetic process	2/94	24/17653	0.00717445	0.102143	0.0890327	SPTA1/FECH	2
BP	GO:0034109	homotypic cell-cell adhesion	3/94	74/17653	0.00721454	0.102143	0.0890327	DMTN/CEACAM1/ITGB3	3
BP	GO:0050863	regulation of T cell activation	6/94	321/17653	0.00736955	0.103655	0.0903511	PNP/TFRC/CD24/CCR2/SPTA1/CEACAM1	6
BP	GO:0045652	regulation of megakaryocyte differentiation	3/94	76/17653	0.00776456	0.104542	0.0911237	HIST1H4B/HIST1H3I/HIST1H4L	3
BP	GO:0001774	microglial cell activation	2/94	25/17653	0.00777145	0.104542	0.0911237	LRRK2/TLR6	2
BP	GO:0002230	positive regulation of defense response to virus by host	2/94	25/17653	0.00777145	0.104542	0.0911237	AIM2/DDX58	2
BP	GO:0003081	regulation of systemic arterial blood pressure by renin-angiotensin	2/94	25/17653	0.00777145	0.104542	0.0911237	MME/CTSG	2
BP	GO:0009310	amine catabolic process	2/94	25/17653	0.00777145	0.104542	0.0911237	SMOX/KYNU	2
BP	GO:0034110	regulation of homotypic cell-cell adhesion	2/94	25/17653	0.00777145	0.104542	0.0911237	DMTN/CEACAM1	2
BP	GO:0045088	regulation of innate immune response	7/94	427/17653	0.00777262	0.104542	0.0911237	AIM2/TLR6/CLEC7A/LTF/LY96/CEACAM1/DDX58	7
BP	GO:0051303	establishment of chromosome localization	3/94	77/17653	0.00804861	0.107581	0.0937733	KIF14/CENPF/DLGAP5	3
BP	GO:0071695	anatomical structure maturation	4/94	149/17653	0.00826529	0.108757	0.0947981	LRRK2/SLFN14/LTF/EPB42	4
BP	GO:0030193	regulation of blood coagulation	3/94	78/17653	0.00833872	0.108757	0.0947981	TFPI/DMTN/CEACAM1	3
BP	GO:0050000	chromosome localization	3/94	78/17653	0.00833872	0.108757	0.0947981	KIF14/CENPF/DLGAP5	3
BP	GO:1900046	regulation of hemostasis	3/94	78/17653	0.00833872	0.108757	0.0947981	TFPI/DMTN/CEACAM1	3
BP	GO:0000070	mitotic sister chromatid segregation	4/94	152/17653	0.00885155	0.11475	0.100022	KIF14/CENPF/DLGAP5/NUSAP1	4
BP	GO:0051304	chromosome separation	3/94	80/17653	0.00893725	0.115167	0.100386	CENPF/TOP2A/DLGAP5	3
BP	GO:0033014	tetrapyrrole biosynthetic process	2/94	27/17653	0.00903011	0.115671	0.100825	SPTA1/FECH	2
BP	GO:0002695	negative regulation of leukocyte activation	4/94	154/17653	0.00925712	0.117878	0.102748	BPI/CCR2/BANK1/CEACAM1	4
BP	GO:0032612	interleukin-1 production	3/94	82/17653	0.00956037	0.120315	0.104873	AIM2/TLR6/CEACAM1	3
BP	GO:0046849	bone remodeling	3/94	82/17653	0.00956037	0.120315	0.104873	CA2/TFRC/ITGB3	3
BP	GO:0033032	regulation of myeloid cell apoptotic process	2/94	28/17653	0.00969128	0.121254	0.105691	HCAR2/CLEC5A	2
BP	GO:1903706	regulation of hemopoiesis	7/94	450/17653	0.0102006	0.124712	0.108705	PNP/CA2/HIST1H4B/HIST1H3I/LTF/HIST1H4L/CEACAM1	7
BP	GO:0001776	leukocyte homeostasis	3/94	84/17653	0.0102083	0.124712	0.108705	HCAR2/CCR2/SPTA1	3
BP	GO:0050818	regulation of coagulation	3/94	84/17653	0.0102083	0.124712	0.108705	TFPI/DMTN/CEACAM1	3
BP	GO:0050829	defense response to Gram-negative bacterium	3/94	84/17653	0.0102083	0.124712	0.108705	BPI/LTF/CTSG	3
BP	GO:0035666	TRIF-dependent toll-like receptor signaling pathway	2/94	29/17653	0.0103734	0.124712	0.108705	TLR6/LY96	2
BP	GO:0045920	negative regulation of exocytosis	2/94	29/17653	0.0103734	0.124712	0.108705	CCR2/CEACAM1	2
BP	GO:0071295	cellular response to vitamin	2/94	29/17653	0.0103734	0.124712	0.108705	ATP2B1/PIM1	2
BP	GO:2000116	regulation of cysteine-type endopeptidase activity	5/94	249/17653	0.0106497	0.127323	0.110981	AIM2/BIRC5/GPI/LTF/IFI27	5
BP	GO:0051249	regulation of lymphocyte activation	7/94	457/17653	0.0110389	0.130966	0.114156	PNP/TFRC/CD24/CCR2/BANK1/SPTA1/CEACAM1	7
BP	GO:0051354	negative regulation of oxidoreductase activity	2/94	30/17653	0.0110761	0.130966	0.114156	LRRK2/HP	2
BP	GO:0008360	regulation of cell shape	4/94	163/17653	0.0112319	0.132083	0.11513	ERMN/DMTN/SPTA1/EPB42	4
BP	GO:0045089	positive regulation of innate immune response	6/94	353/17653	0.011442	0.133642	0.116489	AIM2/TLR6/CLEC7A/LTF/LY96/DDX58	6
BP	GO:0010639	negative regulation of organelle organization	6/94	354/17653	0.0115905	0.133642	0.116489	CENPF/LRRK2/TOP2A/DMTN/SPTA1/HORMAD1	6
BP	GO:0048469	cell maturation	4/94	165/17653	0.0117048	0.133642	0.116489	KIF14/LRRK2/SLFN14/EPB42	4
BP	GO:0042110	T cell activation	7/94	463/17653	0.0117966	0.133642	0.116489	PNP/TFRC/CD24/CLEC7A/CCR2/SPTA1/CEACAM1	7
BP	GO:0021772	olfactory bulb development	2/94	31/17653	0.0117993	0.133642	0.116489	KIF14/LRRK2	2
BP	GO:0034142	toll-like receptor 4 signaling pathway	2/94	31/17653	0.0117993	0.133642	0.116489	LTF/LY96	2
BP	GO:0061900	glial cell activation	2/94	31/17653	0.0117993	0.133642	0.116489	LRRK2/TLR6	2
BP	GO:0021700	developmental maturation	5/94	256/17653	0.0118988	0.133895	0.116709	KIF14/LRRK2/SLFN14/LTF/EPB42	5
BP	GO:0030705	cytoskeleton-dependent intracellular transport	4/94	166/17653	0.011946	0.133895	0.116709	KIF14/RPGR/FNBP1L/MAK	4
BP	GO:0031349	positive regulation of defense response	7/94	466/17653	0.0121893	0.134959	0.117637	AIM2/TLR6/CLEC7A/LTF/CCR2/LY96/DDX58	7
BP	GO:0051224	negative regulation of protein transport	4/94	167/17653	0.0121903	0.134959	0.117637	LRRK2/TLR6/DMTN/BANK1	4
BP	GO:0033273	response to vitamin	3/94	90/17653	0.0123024	0.134959	0.117637	ATP2B1/PIM1/KYNU	3
BP	GO:0022604	regulation of cell morphogenesis	7/94	468/17653	0.0124564	0.134959	0.117637	LRRK2/SHTN1/OLFM4/ERMN/DMTN/SPTA1/EPB42	7
BP	GO:0002756	MyD88-independent toll-like receptor signaling pathway	2/94	32/17653	0.0125427	0.134959	0.117637	TLR6/LY96	2
BP	GO:0010543	regulation of platelet activation	2/94	32/17653	0.0125427	0.134959	0.117637	DMTN/CEACAM1	2
BP	GO:0021988	olfactory lobe development	2/94	32/17653	0.0125427	0.134959	0.117637	KIF14/LRRK2	2
BP	GO:0033028	myeloid cell apoptotic process	2/94	32/17653	0.0125427	0.134959	0.117637	HCAR2/CLEC5A	2
BP	GO:0046651	lymphocyte proliferation	5/94	260/17653	0.0126556	0.135018	0.117688	PNP/TFRC/CD24/CCR2/SPTA1	5
BP	GO:0030316	osteoclast differentiation	3/94	91/17653	0.0126736	0.135018	0.117688	CA2/TFRC/LTF	3
BP	GO:0032943	mononuclear cell proliferation	5/94	262/17653	0.013046	0.137677	0.120006	PNP/TFRC/CD24/CCR2/SPTA1	5
BP	GO:0050830	defense response to Gram-positive bacterium	3/94	92/17653	0.0130511	0.137677	0.120006	HIST1H2BF/HIST1H2BI/CTSG	3
BP	GO:1904950	negative regulation of establishment of protein localization	4/94	171/17653	0.0131998	0.138565	0.12078	LRRK2/TLR6/DMTN/BANK1	4
BP	GO:0015949	nucleobase-containing small molecule interconversion	2/94	33/17653	0.013306	0.139003	0.121162	RRM2/GMPR	2
BP	GO:0030219	megakaryocyte differentiation	3/94	93/17653	0.0134351	0.139099	0.121245	HIST1H4B/HIST1H3I/HIST1H4L	3
BP	GO:0001822	kidney development	5/94	264/17653	0.0134445	0.139099	0.121245	CENPF/LRRK2/CA2/CD24/MME	5
BP	GO:0050866	negative regulation of cell activation	4/94	173/17653	0.0137239	0.14131	0.123173	BPI/CCR2/BANK1/CEACAM1	4
BP	GO:0022617	extracellular matrix disassembly	3/94	94/17653	0.0138254	0.141678	0.123493	BSG/MMP8/CTSG	3
BP	GO:0030261	chromosome condensation	2/94	34/17653	0.0140892	0.142347	0.124077	TOP2A/NUSAP1	2
BP	GO:0072604	interleukin-6 secretion	2/94	34/17653	0.0140892	0.142347	0.124077	BANK1/DDX58	2
BP	GO:1900026	positive regulation of substrate adhesion-dependent cell spreading	2/94	34/17653	0.0140892	0.142347	0.124077	OLFM4/DMTN	2
BP	GO:0007229	integrin-mediated signaling pathway	3/94	97/17653	0.015035	0.151193	0.131787	DMTN/CEACAM1/ITGB3	3
BP	GO:0002755	MyD88-dependent toll-like receptor signaling pathway	2/94	36/17653	0.0157137	0.15441	0.134592	TLR6/LY96	2
BP	GO:0006778	porphyrin-containing compound metabolic process	2/94	36/17653	0.0157137	0.15441	0.134592	SPTA1/FECH	2
BP	GO:0033280	response to vitamin D	2/94	36/17653	0.0157137	0.15441	0.134592	ATP2B1/PIM1	2
BP	GO:0034122	negative regulation of toll-like receptor signaling pathway	2/94	36/17653	0.0157137	0.15441	0.134592	TLR6/LY96	2
BP	GO:0051693	actin filament capping	2/94	36/17653	0.0157137	0.15441	0.134592	DMTN/SPTA1	2
BP	GO:0051983	regulation of chromosome segregation	3/94	100/17653	0.0163027	0.157636	0.137403	CENPF/DLGAP5/HORMAD1	3
BP	GO:0070661	leukocyte proliferation	5/94	278/17653	0.0164663	0.157636	0.137403	PNP/TFRC/CD24/CCR2/SPTA1	5
BP	GO:1903531	negative regulation of secretion by cell	4/94	183/17653	0.0165429	0.157636	0.137403	TLR6/CCR2/BANK1/CEACAM1	4
BP	GO:0016486	peptide hormone processing	2/94	37/17653	0.0165547	0.157636	0.137403	MME/CTSG	2
BP	GO:0032715	negative regulation of interleukin-6 production	2/94	37/17653	0.0165547	0.157636	0.137403	BPI/BANK1	2
BP	GO:0043094	cellular metabolic compound salvage	2/94	37/17653	0.0165547	0.157636	0.137403	PNP/GMPR	2
BP	GO:2000785	regulation of autophagosome assembly	2/94	37/17653	0.0165547	0.157636	0.137403	C9orf72/LRRK2	2
BP	GO:0051783	regulation of nuclear division	4/94	184/17653	0.0168432	0.159677	0.139182	CENPF/DLGAP5/NUSAP1/HORMAD1	4
BP	GO:0002639	positive regulation of immunoglobulin production	2/94	38/17653	0.0174145	0.161903	0.141123	GPI/TFRC	2
BP	GO:0050691	regulation of defense response to virus by host	2/94	38/17653	0.0174145	0.161903	0.141123	AIM2/DDX58	2
BP	GO:0050873	brown fat cell differentiation	2/94	38/17653	0.0174145	0.161903	0.141123	RGS2/PLAC8	2
BP	GO:0090317	negative regulation of intracellular protein transport	2/94	38/17653	0.0174145	0.161903	0.141123	LRRK2/DMTN	2
BP	GO:0002244	hematopoietic progenitor cell differentiation	4/94	186/17653	0.0174542	0.161903	0.141123	TOP2A/HIST1H4B/HIST1H3I/HIST1H4L	4
BP	GO:1902036	regulation of hematopoietic stem cell differentiation	3/94	103/17653	0.0176287	0.162291	0.141461	HIST1H4B/HIST1H3I/HIST1H4L	3
BP	GO:0002758	innate immune response-activating signal transduction	5/94	283/17653	0.0176469	0.162291	0.141461	TLR6/CLEC7A/LTF/LY96/DDX58	5
BP	GO:0001990	regulation of systemic arterial blood pressure by hormone	2/94	39/17653	0.018293	0.166103	0.144784	MME/CTSG	2
BP	GO:0030835	negative regulation of actin filament depolymerization	2/94	39/17653	0.018293	0.166103	0.144784	DMTN/SPTA1	2
BP	GO:0042088	T-helper 1 type immune response	2/94	39/17653	0.018293	0.166103	0.144784	TLR6/CCR2	2
BP	GO:0002573	myeloid leukocyte differentiation	4/94	191/17653	0.0190418	0.172176	0.150077	CA2/TFRC/LTF/CEACAM1	4
BP	GO:0050832	defense response to fungus	2/94	40/17653	0.0191899	0.172789	0.150611	LTF/CTSG	2
BP	GO:0030218	erythrocyte differentiation	3/94	107/17653	0.019488	0.174017	0.151682	RHAG/DMTN/EPB42	3
BP	GO:0060964	regulation of gene silencing by miRNA	3/94	107/17653	0.019488	0.174017	0.151682	HIST1H4B/HIST1H3I/HIST1H4L	3
BP	GO:0010955	negative regulation of protein processing	2/94	41/17653	0.0201049	0.177319	0.15456	LRRK2/BIRC5	2
BP	GO:0044088	regulation of vacuole organization	2/94	41/17653	0.0201049	0.177319	0.15456	C9orf72/LRRK2	2
BP	GO:1903318	negative regulation of protein maturation	2/94	41/17653	0.0201049	0.177319	0.15456	LRRK2/BIRC5	2
BP	GO:0015893	drug transport	4/94	195/17653	0.0203744	0.178962	0.155992	CA2/TCN1/RHAG/RETN	4
BP	GO:0002833	positive regulation of response to biotic stimulus	2/94	42/17653	0.021038	0.182702	0.159252	LY86/LY96	2
BP	GO:0051489	regulation of filopodium assembly	2/94	42/17653	0.021038	0.182702	0.159252	FNBP1L/DMTN	2
BP	GO:0002697	regulation of immune effector process	6/94	405/17653	0.0211042	0.182702	0.159252	AIM2/GPI/TFRC/CCR2/CEACAM1/DDX58	6
BP	GO:0010389	regulation of G2/M transition of mitotic cell cycle	4/94	198/17653	0.0214108	0.182702	0.159252	KIF14/CENPF/TPX2/CEP63	4
BP	GO:0060147	regulation of posttranscriptional gene silencing	3/94	111/17653	0.0214517	0.182702	0.159252	HIST1H4B/HIST1H3I/HIST1H4L	3
BP	GO:0060966	regulation of gene silencing by RNA	3/94	111/17653	0.0214517	0.182702	0.159252	HIST1H4B/HIST1H3I/HIST1H4L	3
BP	GO:2000117	negative regulation of cysteine-type endopeptidase activity	3/94	111/17653	0.0214517	0.182702	0.159252	BIRC5/GPI/LTF	3
BP	GO:0051188	cofactor biosynthetic process	5/94	298/17653	0.021522	0.182702	0.159252	PNP/GPI/KYNU/SPTA1/FECH	5
BP	GO:1901532	regulation of hematopoietic progenitor cell differentiation	3/94	112/17653	0.021959	0.182702	0.159252	HIST1H4B/HIST1H3I/HIST1H4L	3
BP	GO:0002832	negative regulation of response to biotic stimulus	2/94	43/17653	0.0219888	0.182702	0.159252	LTF/CEACAM1	2
BP	GO:0034080	CENP-A containing nucleosome assembly	2/94	43/17653	0.0219888	0.182702	0.159252	HIST1H4B/HIST1H4L	2
BP	GO:0034105	positive regulation of tissue remodeling	2/94	43/17653	0.0219888	0.182702	0.159252	CA2/TFRC	2
BP	GO:0043300	regulation of leukocyte degranulation	2/94	43/17653	0.0219888	0.182702	0.159252	CCR2/CEACAM1	2
BP	GO:0061641	CENP-A containing chromatin organization	2/94	43/17653	0.0219888	0.182702	0.159252	HIST1H4B/HIST1H4L	2
BP	GO:0060218	hematopoietic stem cell differentiation	3/94	113/17653	0.0224728	0.185324	0.161537	HIST1H4B/HIST1H3I/HIST1H4L	3
BP	GO:0015701	bicarbonate transport	2/94	44/17653	0.0229571	0.185324	0.161537	CA2/RHAG	2
BP	GO:0044060	regulation of endocrine process	2/94	44/17653	0.0229571	0.185324	0.161537	RETN/HCAR2	2
BP	GO:0050702	interleukin-1 beta secretion	2/94	44/17653	0.0229571	0.185324	0.161537	AIM2/TLR6	2
BP	GO:0051181	cofactor transport	2/94	44/17653	0.0229571	0.185324	0.161537	TCN1/LCN2	2
BP	GO:1904837	beta-catenin-TCF complex assembly	2/94	44/17653	0.0229571	0.185324	0.161537	HIST1H4B/HIST1H4L	2
BP	GO:0002761	regulation of myeloid leukocyte differentiation	3/94	114/17653	0.0229932	0.185324	0.161537	CA2/LTF/CEACAM1	3
BP	GO:0046916	cellular transition metal ion homeostasis	3/94	114/17653	0.0229932	0.185324	0.161537	TFRC/LCN2/LTF	3
BP	GO:0052548	regulation of endopeptidase activity	6/94	414/17653	0.0232092	0.186366	0.162446	AIM2/BIRC5/GPI/TFPI/LTF/IFI27	6
BP	GO:0002704	negative regulation of leukocyte mediated immunity	2/94	45/17653	0.0239428	0.190129	0.165726	CCR2/CEACAM1	2
BP	GO:0031055	chromatin remodeling at centromere	2/94	45/17653	0.0239428	0.190129	0.165726	HIST1H4B/HIST1H4L	2
BP	GO:0044764	multi-organism cellular process	2/94	45/17653	0.0239428	0.190129	0.165726	LTF/DDX58	2
BP	GO:0001974	blood vessel remodeling	2/94	46/17653	0.0249457	0.196641	0.171402	CCR2/CEACAM1	2
BP	GO:0002762	negative regulation of myeloid leukocyte differentiation	2/94	46/17653	0.0249457	0.196641	0.171402	LTF/CEACAM1	2
BP	GO:0051048	negative regulation of secretion	4/94	208/17653	0.0250966	0.197109	0.17181	TLR6/CCR2/BANK1/CEACAM1	4
BP	GO:0046718	viral entry into host cell	3/94	119/17653	0.0256932	0.201061	0.175255	TFRC/ITGB3/CLEC5A	3
BP	GO:0060986	endocrine hormone secretion	2/94	47/17653	0.0259654	0.202455	0.17647	RETN/HCAR2	2
BP	GO:0002822	regulation of adaptive immune response based on somatic recombination of immune receptors built from immunoglobulin superfamily domains	3/94	120/17653	0.0262528	0.203957	0.177779	TFRC/CCR2/CEACAM1	3
BP	GO:0051222	positive regulation of protein transport	6/94	427/17653	0.0264935	0.204723	0.178447	LRRK2/AIM2/GPI/HCAR2/DDX58/CLEC5A	6
BP	GO:0051251	positive regulation of lymphocyte activation	5/94	315/17653	0.0265417	0.204723	0.178447	PNP/TFRC/CD24/CCR2/SPTA1	5
BP	GO:0019058	viral life cycle	5/94	316/17653	0.0268584	0.206426	0.179931	TOP2A/TFRC/LTF/ITGB3/CLEC5A	5
BP	GO:0030071	regulation of mitotic metaphase/anaphase transition	2/94	48/17653	0.0270019	0.20679	0.180249	CENPF/DLGAP5	2
BP	GO:0051225	spindle assembly	3/94	122/17653	0.0273916	0.208293	0.181558	TPX2/BIRC5/CEP63	3
BP	GO:1903305	regulation of regulated secretory pathway	3/94	122/17653	0.0273916	0.208293	0.181558	LRRK2/CCR2/CEACAM1	3
BP	GO:0003044	regulation of systemic arterial blood pressure mediated by a chemical signal	2/94	49/17653	0.0280549	0.209633	0.182726	MME/CTSG	2
BP	GO:0030834	regulation of actin filament depolymerization	2/94	49/17653	0.0280549	0.209633	0.182726	DMTN/SPTA1	2
BP	GO:1900024	regulation of substrate adhesion-dependent cell spreading	2/94	49/17653	0.0280549	0.209633	0.182726	OLFM4/DMTN	2
BP	GO:1902099	regulation of metaphase/anaphase transition of cell cycle	2/94	49/17653	0.0280549	0.209633	0.182726	CENPF/DLGAP5	2
BP	GO:1903556	negative regulation of tumor necrosis factor superfamily cytokine production	2/94	49/17653	0.0280549	0.209633	0.182726	BPI/LTF	2
BP	GO:1902749	regulation of cell cycle G2/M phase transition	4/94	216/17653	0.0283053	0.210772	0.183719	KIF14/CENPF/TPX2/CEP63	4
BP	GO:0051291	protein heterooligomerization	3/94	124/17653	0.0285566	0.211909	0.184711	HIST1H4B/HIST1H3I/HIST1H4L	3
BP	GO:0042073	intraciliary transport	2/94	50/17653	0.0291242	0.214089	0.186611	RPGR/MAK	2
BP	GO:0046635	positive regulation of alpha-beta T cell activation	2/94	50/17653	0.0291242	0.214089	0.186611	PNP/CCR2	2
BP	GO:0001704	formation of primary germ layer	3/94	125/17653	0.0291488	0.214089	0.186611	GPI/MMP8/ITGB3	3
BP	GO:0007091	metaphase/anaphase transition of mitotic cell cycle	2/94	51/17653	0.0302097	0.21853	0.190481	CENPF/DLGAP5	2
BP	GO:0030195	negative regulation of blood coagulation	2/94	51/17653	0.0302097	0.21853	0.190481	TFPI/CEACAM1	2
BP	GO:0050701	interleukin-1 secretion	2/94	51/17653	0.0302097	0.21853	0.190481	AIM2/TLR6	2
BP	GO:1900047	negative regulation of hemostasis	2/94	51/17653	0.0302097	0.21853	0.190481	TFPI/CEACAM1	2
BP	GO:0043254	regulation of protein complex assembly	6/94	441/17653	0.0303627	0.21853	0.190481	KIF14/AIM2/RGS2/TLR6/DMTN/SPTA1	6
BP	GO:0052547	regulation of peptidase activity	6/94	441/17653	0.0303627	0.21853	0.190481	AIM2/BIRC5/GPI/TFPI/LTF/IFI27	6
BP	GO:0032496	response to lipopolysaccharide	5/94	327/17653	0.0305022	0.218802	0.190719	TFPI/LY86/LTF/LY96/CTSG	5
BP	GO:0032147	activation of protein kinase activity	5/94	328/17653	0.0308482	0.220549	0.192241	KIF14/LRRK2/TPX2/TLR6/ITGB3	5
BP	GO:0009620	response to fungus	2/94	52/17653	0.0313111	0.220923	0.192567	LTF/CTSG	2
BP	GO:0030042	actin filament depolymerization	2/94	52/17653	0.0313111	0.220923	0.192567	DMTN/SPTA1	2
BP	GO:0044784	metaphase/anaphase transition of cell cycle	2/94	52/17653	0.0313111	0.220923	0.192567	CENPF/DLGAP5	2
BP	GO:0045840	positive regulation of mitotic nuclear division	2/94	52/17653	0.0313111	0.220923	0.192567	DLGAP5/NUSAP1	2
BP	GO:0000075	cell cycle checkpoint	4/94	225/17653	0.0321954	0.225033	0.19615	CENPF/TOP2A/CEP63/HORMAD1	4
BP	GO:0019359	nicotinamide nucleotide biosynthetic process	3/94	130/17653	0.0322073	0.225033	0.19615	PNP/GPI/KYNU	3
BP	GO:0019363	pyridine nucleotide biosynthetic process	3/94	130/17653	0.0322073	0.225033	0.19615	PNP/GPI/KYNU	3
BP	GO:0006336	DNA replication-independent nucleosome assembly	2/94	53/17653	0.0324282	0.225843	0.196856	HIST1H4B/HIST1H4L	2
BP	GO:0002819	regulation of adaptive immune response	3/94	131/17653	0.0328385	0.227963	0.198703	TFRC/CCR2/CEACAM1	3
BP	GO:0051656	establishment of organelle localization	6/94	450/17653	0.033037	0.228553	0.199218	KIF14/CENPF/LRRK2/DLGAP5/FNBP1L/NUSAP1	6
BP	GO:0031333	negative regulation of protein complex assembly	3/94	132/17653	0.0334761	0.228553	0.199218	KIF14/DMTN/SPTA1	3
BP	GO:1902850	microtubule cytoskeleton organization involved in mitosis	3/94	132/17653	0.0334761	0.228553	0.199218	TPX2/BIRC5/NUSAP1	3
BP	GO:0006576	cellular biogenic amine metabolic process	2/94	54/17653	0.0335608	0.228553	0.199218	SMOX/KYNU	2
BP	GO:0010965	regulation of mitotic sister chromatid separation	2/94	54/17653	0.0335608	0.228553	0.199218	CENPF/DLGAP5	2
BP	GO:0034724	DNA replication-independent nucleosome organization	2/94	54/17653	0.0335608	0.228553	0.199218	HIST1H4B/HIST1H4L	2
BP	GO:0060968	regulation of gene silencing	3/94	133/17653	0.0341201	0.230901	0.201265	HIST1H4B/HIST1H3I/HIST1H4L	3
BP	GO:0072525	pyridine-containing compound biosynthetic process	3/94	133/17653	0.0341201	0.230901	0.201265	PNP/GPI/KYNU	3
BP	GO:0016233	telomere capping	2/94	55/17653	0.0347088	0.233104	0.203185	HIST1H4B/HIST1H4L	2
BP	GO:0007062	sister chromatid cohesion	3/94	134/17653	0.0347706	0.233104	0.203185	CENPF/BIRC5/HORMAD1	3
BP	GO:0061041	regulation of wound healing	3/94	134/17653	0.0347706	0.233104	0.203185	TFPI/DMTN/CEACAM1	3
BP	GO:0051346	negative regulation of hydrolase activity	6/94	456/17653	0.0349028	0.23315	0.203225	LRRK2/BIRC5/GPI/RGS2/TFPI/LTF	6
BP	GO:0002224	toll-like receptor signaling pathway	3/94	135/17653	0.0354275	0.23315	0.203225	TLR6/LTF/LY96	3
BP	GO:0030260	entry into host cell	3/94	135/17653	0.0354275	0.23315	0.203225	TFRC/ITGB3/CLEC5A	3
BP	GO:0044409	entry into host	3/94	135/17653	0.0354275	0.23315	0.203225	TFRC/ITGB3/CLEC5A	3
BP	GO:0051806	entry into cell of other organism involved in symbiotic interaction	3/94	135/17653	0.0354275	0.23315	0.203225	TFRC/ITGB3/CLEC5A	3
BP	GO:0051828	entry into other organism involved in symbiotic interaction	3/94	135/17653	0.0354275	0.23315	0.203225	TFRC/ITGB3/CLEC5A	3
BP	GO:0030198	extracellular matrix organization	5/94	341/17653	0.0355722	0.233221	0.203287	BSG/VCAN/MMP8/ITGB3/CTSG	5
BP	GO:0002637	regulation of immunoglobulin production	2/94	56/17653	0.0358719	0.233221	0.203287	GPI/TFRC	2
BP	GO:0050819	negative regulation of coagulation	2/94	56/17653	0.0358719	0.233221	0.203287	TFPI/CEACAM1	2
BP	GO:0051306	mitotic sister chromatid separation	2/94	56/17653	0.0358719	0.233221	0.203287	CENPF/DLGAP5	2
BP	GO:1904951	positive regulation of establishment of protein localization	6/94	462/17653	0.0368358	0.235196	0.205008	LRRK2/AIM2/GPI/HCAR2/DDX58/CLEC5A	6
BP	GO:0030837	negative regulation of actin filament polymerization	2/94	57/17653	0.0370499	0.235196	0.205008	DMTN/SPTA1	2
BP	GO:0031640	killing of cells of other organism	2/94	57/17653	0.0370499	0.235196	0.205008	LTF/CTSG	2
BP	GO:0032623	interleukin-2 production	2/94	57/17653	0.0370499	0.235196	0.205008	PNP/CCR2	2
BP	GO:0042108	positive regulation of cytokine biosynthetic process	2/94	57/17653	0.0370499	0.235196	0.205008	TLR6/CCR2	2
BP	GO:0043486	histone exchange	2/94	57/17653	0.0370499	0.235196	0.205008	HIST1H4B/HIST1H4L	2
BP	GO:0044364	disruption of cells of other organism	2/94	57/17653	0.0370499	0.235196	0.205008	LTF/CTSG	2
BP	GO:0051310	metaphase plate congression	2/94	57/17653	0.0370499	0.235196	0.205008	KIF14/CENPF	2
BP	GO:0050730	regulation of peptidyl-tyrosine phosphorylation	4/94	237/17653	0.0378486	0.239559	0.208812	CD24/DMTN/BANK1/ITGB3	4
BP	GO:0046847	filopodium assembly	2/94	58/17653	0.0382428	0.239937	0.209141	FNBP1L/DMTN	2
BP	GO:0051784	negative regulation of nuclear division	2/94	58/17653	0.0382428	0.239937	0.209141	CENPF/HORMAD1	2
BP	GO:1905818	regulation of chromosome separation	2/94	58/17653	0.0382428	0.239937	0.209141	CENPF/DLGAP5	2
BP	GO:0032387	negative regulation of intracellular transport	2/94	59/17653	0.0394502	0.24368	0.212403	LRRK2/DMTN	2
BP	GO:0050710	negative regulation of cytokine secretion	2/94	59/17653	0.0394502	0.24368	0.212403	TLR6/BANK1	2
BP	GO:0001906	cell killing	3/94	141/17653	0.0395032	0.24368	0.212403	LTF/CEACAM1/CTSG	3
BP	GO:0051092	positive regulation of NF-kappaB transcription factor activity	3/94	141/17653	0.0395032	0.24368	0.212403	AIM2/TLR6/LTF	3
BP	GO:2000736	regulation of stem cell differentiation	3/94	141/17653	0.0395032	0.24368	0.212403	HIST1H4B/HIST1H3I/HIST1H4L	3
BP	GO:0050900	leukocyte migration	6/94	470/17653	0.0395187	0.24368	0.212403	CEACAM8/CCR2/BSG/TREM1/CEACAM1/ITGB3	6
BP	GO:0045861	negative regulation of proteolysis	5/94	352/17653	0.0399021	0.245341	0.213851	LRRK2/BIRC5/GPI/TFPI/LTF	5
BP	GO:0010770	positive regulation of cell morphogenesis involved in differentiation	3/94	142/17653	0.0402048	0.246498	0.21486	SHTN1/OLFM4/DMTN	3
BP	GO:0031670	cellular response to nutrient	2/94	61/17653	0.041908	0.254808	0.222103	ATP2B1/PIM1	2
BP	GO:0071385	cellular response to glucocorticoid stimulus	2/94	61/17653	0.041908	0.254808	0.222103	ATP2B1/FECH	2
BP	GO:0051091	positive regulation of DNA binding transcription factor activity	4/94	245/17653	0.0419154	0.254808	0.222103	AIM2/TLR6/LTF/DDX58	4
BP	GO:1901880	negative regulation of protein depolymerization	2/94	62/17653	0.0431581	0.261623	0.228044	DMTN/SPTA1	2
BP	GO:0051785	positive regulation of nuclear division	2/94	63/17653	0.044422	0.268528	0.234062	DLGAP5/NUSAP1	2
BP	GO:0000086	G2/M transition of mitotic cell cycle	4/94	250/17653	0.0445786	0.26872	0.23423	KIF14/CENPF/TPX2/CEP63	4
BP	GO:0010951	negative regulation of endopeptidase activity	4/94	251/17653	0.0451224	0.271239	0.236425	BIRC5/GPI/TFPI/LTF	4
BP	GO:0060271	cilium assembly	5/94	365/17653	0.0454182	0.272256	0.237312	RPGR/CEP63/FNBP1L/ABCC4/MAK	5
BP	GO:0051262	protein tetramerization	3/94	151/17653	0.0468015	0.279069	0.24325	HIST1H4B/HIST1H3I/HIST1H4L	3
BP	GO:0033047	regulation of mitotic sister chromatid segregation	2/94	65/17653	0.0469906	0.279069	0.24325	CENPF/DLGAP5	2
BP	GO:0071384	cellular response to corticosteroid stimulus	2/94	65/17653	0.0469906	0.279069	0.24325	ATP2B1/FECH	2
BP	GO:0090066	regulation of anatomical structure size	6/94	491/17653	0.0471453	0.279069	0.24325	LRRK2/RGS2/SHTN1/UTS2/DMTN/SPTA1	6
BP	GO:0009165	nucleotide biosynthetic process	5/94	369/17653	0.0472031	0.279069	0.24325	PNP/GPI/RRM2/CCR2/KYNU	5
BP	GO:1902105	regulation of leukocyte differentiation	4/94	256/17653	0.0478976	0.279204	0.243368	PNP/CA2/LTF/CEACAM1	4
BP	GO:0045670	regulation of osteoclast differentiation	2/94	66/17653	0.048295	0.279204	0.243368	CA2/LTF	2
BP	GO:1901293	nucleoside phosphate biosynthetic process	5/94	373/17653	0.0490294	0.279204	0.243368	PNP/GPI/RRM2/CCR2/KYNU	5
BP	GO:0000281	mitotic cytokinesis	2/94	67/17653	0.0496125	0.279204	0.243368	CEP55/NUSAP1	2
BP	GO:0032611	interleukin-1 beta production	2/94	67/17653	0.0496125	0.279204	0.243368	AIM2/TLR6	2
BP	GO:0090307	mitotic spindle assembly	2/94	67/17653	0.0496125	0.279204	0.243368	TPX2/BIRC5	2
CC	GO:0042581	specific granule	11/96	160/18698	6.01e-10	1.22e-07	9.66e-08	BPI/OLFM4/TCN1/LCN2/CEACAM8/RETN/LTF/HP/MMP8/CEACAM1/CLEC5A	11
CC	GO:0035580	specific granule lumen	8/96	62/18698	9.66e-10	1.22e-07	9.66e-08	BPI/OLFM4/TCN1/LCN2/RETN/LTF/HP/MMP8	8
CC	GO:0034774	secretory granule lumen	13/96	321/18698	9.93e-09	8.34e-07	6.62e-07	PNP/GPI/BPI/OLFM4/TCN1/LCN2/RETN/LTF/MMRN1/HP/MMP8/CTSG/PLAC8	13
CC	GO:0060205	cytoplasmic vesicle lumen	13/96	338/18698	1.83e-08	9.56e-07	7.59e-07	PNP/GPI/BPI/OLFM4/TCN1/LCN2/RETN/LTF/MMRN1/HP/MMP8/CTSG/PLAC8	13
CC	GO:0031983	vesicle lumen	13/96	339/18698	1.9e-08	9.56e-07	7.59e-07	PNP/GPI/BPI/OLFM4/TCN1/LCN2/RETN/LTF/MMRN1/HP/MMP8/CTSG/PLAC8	13
CC	GO:0000786	nucleosome	8/96	105/18698	6.65e-08	2.79e-06	2.22e-06	HIST1H2AE/HIST1H2BF/HIST1H2BM/HIST1H1C/HIST1H2BI/HIST1H4B/HIST1H3I/HIST1H4L	8
CC	GO:0044815	DNA packaging complex	8/96	112/18698	1.1e-07	3.97e-06	3.15e-06	HIST1H2AE/HIST1H2BF/HIST1H2BM/HIST1H1C/HIST1H2BI/HIST1H4B/HIST1H3I/HIST1H4L	8
CC	GO:0070820	tertiary granule	9/96	164/18698	1.66e-07	5.24e-06	4.16e-06	OLFM4/TCN1/CEACAM8/ADGRE3/LTF/HP/MMP8/CEACAM1/CLEC5A	9
CC	GO:0032993	protein-DNA complex	8/96	198/18698	8.21e-06	0.000229761	0.00018235	HIST1H2AE/HIST1H2BF/HIST1H2BM/HIST1H1C/HIST1H2BI/HIST1H4B/HIST1H3I/HIST1H4L	8
CC	GO:1904724	tertiary granule lumen	5/96	55/18698	9.12e-06	0.000229806	0.000182386	OLFM4/TCN1/LTF/HP/MMP8	5
CC	GO:0030667	secretory granule membrane	8/96	303/18698	0.000167225	0.00383097	0.00304046	ABCC4/CEACAM8/ADGRE3/MME/BSG/CEACAM1/ITGB3/CLEC5A	8
CC	GO:0005819	spindle	8/96	324/18698	0.000263422	0.00553187	0.00439037	KIF14/CENPF/TPX2/BIRC5/CEP63/DLGAP5/NUSAP1/MAK	8
CC	GO:0098858	actin-based cell projection	6/96	197/18698	0.000535205	0.0103747	0.00823392	LRRK2/SHTN1/CA2/ERMN/CEACAM1/ITGB3	6
CC	GO:0016323	basolateral plasma membrane	6/96	210/18698	0.000748164	0.013467	0.0106881	ATP2B1/ANK1/CA2/ABCC4/TFRC/CEACAM1	6
CC	GO:0005902	microvillus	4/96	83/18698	0.000879294	0.0147721	0.0117239	LRRK2/CA2/CEACAM1/ITGB3	4
CC	GO:0000788	nuclear nucleosome	3/96	40/18698	0.00112909	0.0164403	0.0130478	HIST1H4B/HIST1H3I/HIST1H4L	3
CC	GO:0005766	primary lysosome	5/96	155/18698	0.00122331	0.0164403	0.0130478	BPI/CEACAM8/RETN/CTSG/PLAC8	5
CC	GO:0042582	azurophil granule	5/96	155/18698	0.00122331	0.0164403	0.0130478	BPI/CEACAM8/RETN/CTSG/PLAC8	5
CC	GO:0035578	azurophil granule lumen	4/96	91/18698	0.00123955	0.0164403	0.0130478	BPI/RETN/CTSG/PLAC8	4
CC	GO:0031253	cell projection membrane	7/96	332/18698	0.00161309	0.0198752	0.015774	ATP2B1/GPI/ANK1/DMTN/CEACAM1/ITGB3/DDX58	7
CC	GO:0030496	midbody	5/96	166/18698	0.00165627	0.0198752	0.015774	KIF14/CENPF/BIRC5/CEP55/MAK	5
CC	GO:0005775	vacuolar lumen	5/96	172/18698	0.00193513	0.022166	0.0175921	BPI/RETN/VCAN/CTSG/PLAC8	5
CC	GO:0043204	perikaryon	4/96	118/18698	0.00320383	0.0351029	0.0278594	C9orf72/LRRK2/SHTN1/CCR2	4
CC	GO:0044304	main axon	3/96	63/18698	0.00416799	0.0424788	0.0337133	C9orf72/ANK1/ERMN	3
CC	GO:0071682	endocytic vesicle lumen	2/96	19/18698	0.00421416	0.0424788	0.0337133	LTF/HP	2
CC	GO:0045121	membrane raft	6/96	302/18698	0.0046471	0.0440694	0.0349757	ATP2B1/LRRK2/TLR6/TFPI/CD24/BSG	6
CC	GO:0098857	membrane microdomain	6/96	303/18698	0.00472172	0.0440694	0.0349757	ATP2B1/LRRK2/TLR6/TFPI/CD24/BSG	6
CC	GO:0098589	membrane region	6/96	314/18698	0.00560206	0.0504185	0.0400147	ATP2B1/LRRK2/TLR6/TFPI/CD24/BSG	6
CC	GO:0031528	microvillus membrane	2/96	23/18698	0.0061524	0.0511457	0.0405918	CEACAM1/ITGB3	2
CC	GO:0044295	axonal growth cone	2/96	23/18698	0.0061524	0.0511457	0.0405918	C9orf72/SHTN1	2
CC	GO:0070821	tertiary granule membrane	3/96	73/18698	0.00629173	0.0511457	0.0405918	CEACAM8/CEACAM1/CLEC5A	3
CC	GO:0000922	spindle pole	4/96	153/18698	0.00800063	0.0624267	0.049545	CENPF/TPX2/CEP63/DLGAP5	4
CC	GO:0043025	neuronal cell body	7/96	449/18698	0.00837765	0.0624267	0.049545	ATP2B1/C9orf72/LRRK2/TPX2/SHTN1/CCR2/ERMN	7
CC	GO:0090543	Flemming body	2/96	27/18698	0.00842266	0.0624267	0.049545	KIF14/CEP55	2
CC	GO:0033267	axon part	6/96	353/18698	0.00970387	0.0698678	0.0554507	C9orf72/LRRK2/TPX2/SHTN1/ANK1/ERMN	6
CC	GO:0031256	leading edge membrane	4/96	165/18698	0.0103614	0.0706705	0.0560877	ATP2B1/ANK1/ITGB3/DDX58	4
CC	GO:0099568	cytoplasmic region	7/96	468/18698	0.0103762	0.0706705	0.0560877	CENPF/LRRK2/FNBP1L/ERMN/DMTN/SPTA1/EPB42	7
CC	GO:0030867	rough endoplasmic reticulum membrane	2/96	31/18698	0.0110109	0.0730195	0.057952	PLOD2/LTF	2
CC	GO:0035579	specific granule membrane	3/96	91/18698	0.0115029	0.0743266	0.0589894	CEACAM8/CEACAM1/CLEC5A	3
CC	GO:0072686	mitotic spindle	3/96	93/18698	0.0121973	0.0768428	0.0609864	TPX2/NUSAP1/MAK	3
CC	GO:0098802	plasma membrane receptor complex	4/96	179/18698	0.0136366	0.0838152	0.06652	TLR6/TFRC/CEACAM1/ITGB3	4
CC	GO:0030175	filopodium	3/96	98/18698	0.0140367	0.0842205	0.0668417	SHTN1/ERMN/ITGB3	3
CC	GO:0101002	ficolin-1-rich granule	4/96	185/18698	0.0152205	0.0891991	0.070793	PNP/GPI/FGL2/ADGRE3	4
CC	GO:0030863	cortical cytoskeleton	3/96	105/18698	0.0168632	0.0947247	0.0751783	DMTN/SPTA1/EPB42	3
CC	GO:0042470	melanosome	3/96	106/18698	0.017291	0.0947247	0.0751783	TFRC/BSG/ITGB3	3
CC	GO:0048770	pigment granule	3/96	106/18698	0.017291	0.0947247	0.0751783	TFRC/BSG/ITGB3	3
CC	GO:0005938	cell cortex	5/96	296/18698	0.018265	0.0979315	0.0777235	FNBP1L/ERMN/DMTN/SPTA1/EPB42	5
CC	GO:0098562	cytoplasmic side of membrane	4/96	199/18698	0.0193548	0.101613	0.0806451	ATP2B1/LRRK2/RGS2/SPTA1	4
CC	GO:0010494	cytoplasmic stress granule	2/96	45/18698	0.0223805	0.1151	0.0913492	C9orf72/CTSG	2
CC	GO:0000793	condensed chromosome	4/96	217/18698	0.0256063	0.128621	0.10208	CENPF/BIRC5/TOP2A/HORMAD1	4
CC	GO:1904813	ficolin-1-rich granule lumen	3/96	124/18698	0.0260304	0.128621	0.10208	PNP/GPI/FGL2	3
CC	GO:0005814	centriole	3/96	129/18698	0.0288074	0.139605	0.110798	TOP2A/CEP63/CEP55	3
CC	GO:0032589	neuron projection membrane	2/96	55/18698	0.0324826	0.154445	0.122576	ATP2B1/ANK1	2
CC	GO:0045171	intercellular bridge	2/96	57/18698	0.0346818	0.161848	0.128451	TPX2/CEP55	2
CC	GO:0000790	nuclear chromatin	5/96	354/18698	0.0357442	0.163773	0.129979	HIST1H2AE/HIST1H1C/HIST1H4B/HIST1H3I/HIST1H4L	5
CC	GO:0005813	centrosome	6/96	490/18698	0.0404307	0.180074	0.142916	CENPF/RPGR/CEP63/DLGAP5/CEP55/MAK	6
CC	GO:0005875	microtubule associated complex	3/96	148/18698	0.0407309	0.180074	0.142916	KIF14/BIRC5/SHTN1	3
CC	GO:0043235	receptor complex	5/96	374/18698	0.0435606	0.189263	0.150209	TLR6/TFRC/LY96/CEACAM1/ITGB3	5
CC	GO:0030426	growth cone	3/96	154/18698	0.04494	0.191947	0.152339	C9orf72/LRRK2/SHTN1	3
CC	GO:0031252	cell leading edge	5/96	385/18698	0.0482666	0.19456	0.154413	ATP2B1/SHTN1/ANK1/ITGB3/DDX58	5
CC	GO:0030427	site of polarized growth	3/96	159/18698	0.0486068	0.19456	0.154413	C9orf72/LRRK2/SHTN1	3
CC	GO:0031225	anchored component of membrane	3/96	159/18698	0.0486068	0.19456	0.154413	CEACAM8/TFPI/CD24	3
MF	GO:0046982	protein heterodimerization activity	10/96	500/17548	0.000405975	0.110019	0.103417	HIST1H2AE/TLR6/HIST1H2BF/HIST1H2BM/TOP2A/HIST1H2BI/HIST1H4B/HIST1H3I/SPTA1/HIST1H4L	10
MF	GO:0045296	cadherin binding	7/96	324/17548	0.00200815	0.163879	0.154044	SHTN1/FNBP1L/OLFM4/PDLIM1/HIST1H3I/CTNNAL1/BSG	7
MF	GO:0051015	actin filament binding	5/96	174/17548	0.00267397	0.163879	0.154044	SHTN1/CTNNAL1/ERMN/DMTN/SPTA1	5
MF	GO:0030246	carbohydrate binding	6/96	266/17548	0.00340695	0.163879	0.154044	GPI/PLOD2/CLEC7A/BSG/VCAN/CLEC5A	6
MF	GO:0008329	signaling pattern recognition receptor activity	2/96	17/17548	0.00381823	0.163879	0.154044	CLEC7A/LY96	2
MF	GO:0038187	pattern recognition receptor activity	2/96	17/17548	0.00381823	0.163879	0.154044	CLEC7A/LY96	2
MF	GO:0050839	cell adhesion molecule binding	8/96	489/17548	0.00534973	0.163879	0.154044	SHTN1/FNBP1L/OLFM4/PDLIM1/HIST1H3I/CTNNAL1/BSG/ITGB3	8
MF	GO:0048029	monosaccharide binding	3/96	69/17548	0.00640414	0.163879	0.154044	GPI/PLOD2/BSG	3
MF	GO:0019842	vitamin binding	4/96	139/17548	0.00713796	0.163879	0.154044	RBP7/PLOD2/TCN1/KYNU	4
MF	GO:0003779	actin binding	7/96	410/17548	0.00724945	0.163879	0.154044	LRRK2/SHTN1/CTNNAL1/ERMN/DMTN/SPTA1/CEACAM1	7
MF	GO:0001618	virus receptor activity	3/96	74/17548	0.00776964	0.163879	0.154044	TFRC/ITGB3/CLEC5A	3
MF	GO:0104005	hijacked molecular function	3/96	74/17548	0.00776964	0.163879	0.154044	TFRC/ITGB3/CLEC5A	3
MF	GO:0019956	chemokine binding	2/96	25/17548	0.00818666	0.163879	0.154044	CCR2/ITGB3	2
MF	GO:0030507	spectrin binding	2/96	26/17548	0.00883751	0.163879	0.154044	ANK1/DMTN	2
MF	GO:0016853	isomerase activity	4/96	149/17548	0.00907078	0.163879	0.154044	GPI/TOP2A/TSTA3/ITGB3	4
MF	GO:0005506	iron ion binding	4/96	162/17548	0.0120549	0.198031	0.186147	PLOD2/LCN2/LTF/FECH	4
MF	GO:0001530	lipopolysaccharide binding	2/96	31/17548	0.0124226	0.198031	0.186147	BPI/LTF	2
MF	GO:0015144	carbohydrate transmembrane transporter activity	2/96	38/17548	0.0183224	0.272557	0.2562	SLC50A1/TMEM144	2
MF	GO:0015662	ATPase activity, coupled to transmembrane movement of ions, phosphorylative mechanism	2/96	39/17548	0.0192448	0.272557	0.2562	ATP2B1/ABCC4	2
MF	GO:0005200	structural constituent of cytoskeleton	3/96	107/17548	0.0209153	0.272557	0.2562	ANK1/SPTA1/EPB42	3
MF	GO:0031490	chromatin DNA binding	3/96	108/17548	0.0214295	0.272557	0.2562	JMJD1C/HIST1H1C/HIST1H3I	3
MF	GO:0015026	coreceptor activity	2/96	42/17548	0.0221264	0.272557	0.2562	LY96/ITGB3	2

## Sheet: KEGG
ID	Description	GeneRatio	BgRatio	pvalue	p.adjust	qvalue	geneID	Count
hsa05322	Systemic lupus erythematosus	9/54	136/8035	2.43867e-07	2.65815e-05	2.61836e-05	3012/8343/8342/8346/8366/8354/8368/8331/1511	9
hsa05034	Alcoholism	8/54	187/8035	3.08399e-05	0.00168077	0.00165561	3012/8343/8342/8346/8366/8354/8368/8331	8
hsa04640	Hematopoietic cell lineage	5/54	99/8035	0.000503031	0.0182768	0.0180032	7037/100133941/3563/4311/3690	5
hsa04614	Renin-angiotensin system	2/54	23/8035	0.0102473	0.252679	0.248897	4311/1511	2
hsa05203	Viral carcinogenesis	5/54	204/8035	0.0115908	0.252679	0.248897	8343/8342/8346/8366/8368	5
hsa04145	Phagosome	4/54	152/8035	0.0187254	0.340178	0.335086	10333/7037/64581/3690	4
hsa00520	Amino sugar and nucleotide sugar metabolism	2/54	48/8035	0.0410728	0.559699	0.551321	2821/7264	2
